# Supplementary material for: Transcriptome Analysis of Porcine Immune Cells Stimulated by Porcine Reproductive and Respiratory Syndrome Virus (PRRSV) and Caesalpinia sappan Extract
Source: Int J Mol Sci. 2024 Nov 15;25(22):12285. doi: 10.3390/ijms252212285 (PMC11595159; doi:10.3390/ijms252212285)
Supplement: Supplementary file 1 [file ijms-25-12285-s001.zip]

Archive with 3 entries (3 files):
- Table S1.xlsx
- Table S2.xlsx
- Table S3 Revision.pdf
