# Supplementary material for: Transcriptome Analysis of Porcine Immune Cells Stimulated by Porcine Reproductive and Respiratory Syndrome Virus (PRRSV) and Caesalpinia sappan Extract
Source: Int J Mol Sci. 2024 Nov 15;25(22):12285. doi: 10.3390/ijms252212285 (PMC11595159; doi:10.3390/ijms252212285)
Supplement: Supplementary file 1 [file ijms-25-12285-s001.zip › Table S1.xlsx]

## Sheet: PRRSV VS CTRL
Supplementary Table 1. Differential gene expression in treatment comparisons between PRRSV VS CTRL
Gene	baseMean	log2FoldChange	lfcSE	Wald-stat	pvalue	padj
ABRA	19.3752	7.72656	1.72779	4.47193	7.75158e-06	0.00015474
ABT1	739.203	-1.08167	0.170746	-6.33495	2.37423e-10	1.25861e-08
ACER3	62.6058	3.4579	0.58667	5.89412	3.76675e-09	1.56271e-07
ACPP	982.507	0.540227	0.129514	4.17118	3.03025e-05	0.000505501
ACTN3	159.022	0.744898	0.265123	2.80963	0.00495989	0.0409405
ADA2	194.887	-1.04611	0.27333	-3.82727	0.000129573	0.00179186
ADAD2	10.9305	6.9007	2.04234	3.37882	0.000727965	0.0083089
ADAM28	262.209	-0.575237	0.203811	-2.82241	0.00476648	0.0394123
ADAM33	14.4062	7.29904	1.84247	3.96155	7.44635e-05	0.00112783
ADAT1	688.324	0.445685	0.141676	3.1458	0.00165633	0.0163272
ADCY7	1436.05	0.400834	0.119562	3.35253	0.000800764	0.00891039
ADPRM	1430.57	-0.425645	0.154523	-2.75457	0.00587694	0.047363
AFDN	80.2508	1.19744	0.373469	3.20627	0.00134468	0.0138503
AFF3	142.177	-0.9867	0.307789	-3.20577	0.001347	0.0138503
AFP	8.44388	6.52833	2.20389	2.96218	0.00305468	0.0268891
AGK	33.8081	-2.29779	0.785046	-2.92695	0.00342309	0.0297479
AGTRAP	270.546	1.83661	0.220395	8.33326	7.86486e-17	9.87454e-15
AJAP1	163.497	0.770544	0.257251	2.9953	0.00274173	0.0245879
AKAP3	7518.72	2.16724	0.248496	8.72142	2.74731e-18	4.36914e-16
ALDH6A1	564.274	1.09089	0.157683	6.91824	4.573e-12	3.162e-10
ALKBH1	433.838	0.783911	0.178548	4.39048	1.13103e-05	0.000211614
ALKBH7	73.5348	2.89711	0.467241	6.20046	5.62991e-10	2.7691e-08
ANKAR	17.1368	7.54946	1.76452	4.27849	1.88169e-05	0.000325274
ANKRD34A	1632.46	-0.815926	0.149139	-5.47089	4.47783e-08	1.5594e-06
ANXA6	280.131	-0.852426	0.207655	-4.105	4.04308e-05	0.00066287
ANXA8	37.0176	2.04739	0.615875	3.32437	0.0008862	0.00969739
AOC1	7.70899	-6.39861	2.27936	-2.80719	0.00499754	0.0411801
APOBEC3B	1602.9	-0.466934	0.158997	-2.93675	0.00331673	0.0290351
APP	1026.73	0.706423	0.145173	4.86606	1.13842e-06	2.74314e-05
AQP3	19.3701	7.72621	1.73975	4.44099	8.95439e-06	0.000175088
ARFGAP3	1052.59	0.605229	0.123406	4.90437	9.37264e-07	2.30499e-05
ARHGAP25	8.94544	6.61154	2.40462	2.74951	0.00596841	0.048019
ARHGAP35	115.347	-1.67072	0.315227	-5.30007	1.15758e-07	3.60968e-06
ARHGAP45	8.45508	-6.53189	2.20293	-2.96509	0.00302592	0.0267345
ARHGAP9	2386.34	0.935485	0.123132	7.59744	3.02043e-14	3.00218e-12
ARHGEF18	84.5261	-1.94927	0.382305	-5.09873	3.41931e-07	9.5962e-06
ARID3A	821.906	-0.433312	0.140458	-3.08499	0.0020356	0.019385
ARPP21	280.86	-0.699208	0.200043	-3.4953	0.000473536	0.0056481
ASF1B	1409.25	-0.572844	0.116014	-4.9377	7.90476e-07	2.03857e-05
ASIP	55.9032	1.45777	0.465785	3.12971	0.00174979	0.017107
ASPRV1	1000.7	0.4234	0.126427	3.34898	0.000811099	0.00897855
ASRGL1	10.4333	6.83353	2.0586	3.3195	0.000901786	0.00982288
ATF6B	9.4483	-6.69214	2.11386	-3.16584	0.00154634	0.0154565
ATG2B	179.654	0.702431	0.240671	2.91864	0.00351566	0.0303313
ATP1A3	369.022	0.920373	0.292106	3.15082	0.00162811	0.0161156
ATP9A	122.699	10.3894	1.47272	7.05457	1.73132e-12	1.30993e-10
ATP9B	137.946	-0.943612	0.29533	-3.19511	0.00139777	0.0142191
ATXN2	1138.93	1.13368	0.137324	8.2555	1.51266e-16	1.80423e-14
ATXN2L	2260.66	1.241	0.154039	8.05639	7.85825e-16	9.14432e-14
AXIN2	624.18	0.691538	0.209856	3.29529	0.000983193	0.0105649
B4GALNT4	2034.87	0.602819	0.130209	4.62963	3.66315e-06	8.01693e-05
BAIAP2L1	161.066	-1.30319	0.32915	-3.95926	7.51815e-05	0.0011351
BAP1	3095.59	0.522852	0.154047	3.39411	0.000688527	0.0079539
BLOC1S3	47.4381	5.54524	0.87952	6.30485	2.8847e-10	1.49597e-08
BMP7	1021.34	1.59054	0.366634	4.33822	1.43639e-05	0.000259579
BRINP2	459.675	1.47507	0.276311	5.33845	9.37452e-08	2.98172e-06
BRWD1	53.9425	-2.01816	0.520513	-3.87726	0.000105641	0.00150903
BTF3	3070.08	2.81335	0.641424	4.38611	1.15398e-05	0.000214228
C12H17orf62	505.525	3.14094	0.204417	15.3653	2.79586e-53	1.3339e-49
C16H5orf42	705.473	0.66121	0.170666	3.8743	0.00010693	0.00152287
C1QTNF7	80.5343	-1.42487	0.408491	-3.48813	0.000486407	0.00577276
C1S	169.944	0.885829	0.284663	3.11185	0.00185918	0.0179557
C2H11orf68	1076.4	1.09535	0.176727	6.19795	5.72048e-10	2.78494e-08
C2H19orf24	100.659	-23.5015	4.78528	-4.91121	9.05143e-07	2.24791e-05
C4H1orf194	1036.19	0.715871	0.145724	4.91251	8.99189e-07	2.24791e-05
C5H12orf50	65.3398	1.32414	0.440871	3.00347	0.00266919	0.0240698
CACNA1D	15230.8	1.10339	0.216731	5.09108	3.56021e-07	9.9332e-06
CADM3	1221.65	-1.0351	0.178275	-5.80622	6.38978e-09	2.60561e-07
CALCR	105.093	1.68995	0.333265	5.07087	3.96006e-07	1.08583e-05
CAPN1	605.698	-0.685552	0.16	-4.28471	1.82978e-05	0.000319777
CAPN14	56.8977	1.65998	0.486966	3.40882	0.000652449	0.00759228
CAPRIN1	14.42	-7.3021	1.87041	-3.904	9.46155e-05	0.0013847
CASK	330.709	1.50774	0.245485	6.14189	8.15454e-10	3.75478e-08
CASP10	574.199	1.54622	0.209248	7.38944	1.47453e-13	1.27908e-11
CBX7	1310.07	-0.521253	0.121732	-4.28198	1.85241e-05	0.00032255
CCDC63	148.094	0.897876	0.275563	3.25833	0.0011207	0.0118032
CCDC73	1135.24	1.04997	0.187774	5.59168	2.24877e-08	8.19e-07
CCKAR	8.44441	6.52842	2.19644	2.97228	0.002956	0.0262627
CD200	487.438	-0.938095	0.163521	-5.73684	9.64621e-09	3.83517e-07
CD8A	57.6238	2.7494	0.559288	4.9159	8.83741e-07	2.23086e-05
CD93	247.822	-1.40138	0.2452	-5.71526	1.09535e-08	4.24871e-07
CDADC1	49.4315	2.0346	0.578641	3.51616	0.000437831	0.00526169
CDC123	20.1231	2.99868	0.990014	3.02893	0.00245422	0.0226816
CDC23	1914.26	-0.87406	0.215176	-4.06207	4.86396e-05	0.000776118
CDHR4	15275.6	2.11618	0.384577	5.50262	3.74182e-08	1.33225e-06
CDK3	688.213	-0.49731	0.140106	-3.54953	0.000385915	0.00472103
CDK5RAP3	17.6556	-7.59414	1.75231	-4.33377	1.46575e-05	0.000262899
CDKN2B	3723.24	0.612876	0.143915	4.25858	2.05726e-05	0.000354339
CEBPB	378.809	-0.90487	0.208461	-4.34072	1.42014e-05	0.000257624
CENPF	564.487	-1.1146	0.158149	-7.04781	1.81754e-12	1.33407e-10
CEP290	154.791	1.43561	0.338502	4.24106	2.22465e-05	0.000381791
CEP44	17.6553	-4.06833	1.32065	-3.08056	0.00206609	0.019636
CEP70	822.749	0.622253	0.135782	4.58275	4.58901e-06	9.81802e-05
CFAP157	51.6736	1.8148	0.533431	3.40212	0.000668646	0.00776183
CFAP46	1004.84	0.608033	0.15444	3.93702	8.2499e-05	0.00123774
CFAP74	279.633	-1.0017	0.20142	-4.97322	6.58498e-07	1.73574e-05
CGN	230.586	0.735336	0.217025	3.38825	0.000703403	0.0080866
CHRM5	1457.65	-0.583542	0.150652	-3.87344	0.00010731	0.00152373
CHRNE	886.071	-0.519522	0.145295	-3.57564	0.000349376	0.00432954
CIT	141.175	-0.826043	0.286213	-2.88611	0.00390033	0.0329937
CKAP5	221.862	1.5344	0.31032	4.94456	7.63164e-07	1.97884e-05
CLDN4	261.401	0.929139	0.260725	3.56368	0.000365698	0.00450838
CLDN5	216.998	-1.26277	0.237106	-5.32576	1.00531e-07	3.17639e-06
CLIP1	268.836	0.960487	0.208194	4.61342	3.96098e-06	8.58992e-05
CLPB	1007.85	-0.623806	0.123402	-5.05507	4.30231e-07	1.17293e-05
CLVS2	10.4436	-6.83664	2.03418	-3.36089	0.000776925	0.00874223
CNOT6	512.301	-0.93589	0.201284	-4.6496	3.32586e-06	7.32269e-05
CNR2	57.6718	-1.52101	0.449749	-3.38191	0.000719837	0.00823583
CNTN3	430	-0.705753	0.174067	-4.05449	5.02442e-05	0.000796396
COG3	36.5181	2.35634	0.801009	2.94172	0.00326397	0.0286258
COL18A1	74.7852	1.91596	0.438986	4.36452	1.27401e-05	0.000234684
COL23A1	474.806	1.03927	0.166556	6.23974	4.3829e-10	2.17821e-08
CRTC2	536.002	0.697997	0.184915	3.77469	0.000160207	0.00215918
CRY1	384.512	-0.679742	0.173796	-3.91115	9.18565e-05	0.00134845
CUEDC2	1014.86	0.405136	0.120666	3.3575	0.000786497	0.0088084
CYP7A1	132.243	-1.44525	0.32256	-4.48057	7.44449e-06	0.000151005
DCAF5	124.549	-1.96966	0.356305	-5.52802	3.23866e-08	1.16178e-06
DCP1B	122.536	-0.979742	0.306471	-3.19685	0.00138935	0.014194
DDX10	876.18	-0.926767	0.126533	-7.32433	2.40088e-13	2.04547e-11
DECR2	666.606	-0.559404	0.160614	-3.48291	0.00049599	0.00587188
DESI1	140.634	1.57644	0.39456	3.99545	6.45723e-05	0.000997005
DHRS9	3031.45	0.848049	0.154235	5.49841	3.83229e-08	1.35436e-06
DHX30	714.284	-0.424352	0.141029	-3.00896	0.00262144	0.0237322
DNAH1	5248.16	1.97131	0.20442	9.64345	5.23978e-22	1.24995e-19
DNAH6	382.281	-0.887674	0.179299	-4.95081	7.39047e-07	1.92677e-05
DNAH9	460.695	0.62757	0.158003	3.97187	7.13103e-05	0.00109045
DNM2	752.887	0.774556	0.129708	5.97156	2.35002e-09	1.01009e-07
DOCK5	9.94585	-6.76618	2.07171	-3.26598	0.00109085	0.0115802
DPF3	569.255	1.02029	0.202484	5.03887	4.68287e-07	1.26226e-05
DPH1	37.2968	-8.67308	1.56287	-5.54945	2.86564e-08	1.03575e-06
DPP3	143.375	1.1047	0.329529	3.35238	0.000801207	0.00891039
DPYD	269.06	1.47013	0.242464	6.06329	1.33368e-09	5.86253e-08
DRAP1	187.83	1.21891	0.245406	4.96691	6.80291e-07	1.78333e-05
ECM1	13059.6	0.807304	0.21699	3.72046	0.000198857	0.00261362
EEF1G	56.6782	-1.42258	0.462623	-3.07503	0.00210482	0.0198484
ELMO1	94.9056	1.26784	0.363236	3.49039	0.00048231	0.0057384
EMC1	233.05	1.33527	0.245516	5.43862	5.36939e-08	1.82085e-06
EPN1	26.6044	-3.63157	1.09597	-3.31357	0.000921147	0.00998816
ERCC2	310.627	0.823434	0.289388	2.84543	0.00443513	0.0370578
ERCC6L2	2316.12	-0.482456	0.159225	-3.03003	0.00244531	0.0226802
ESCO2	678.802	1.67501	0.219728	7.62311	2.47627e-14	2.62397e-12
EVPL	152.367	-0.81827	0.263485	-3.10557	0.00189912	0.0182676
EXOC4	391.078	2.05535	0.295482	6.95592	3.50263e-12	2.49418e-10
EYA2	237.633	-1.11636	0.217483	-5.13308	2.85039e-07	8.09478e-06
EYA4	7474.57	0.909481	0.295738	3.07529	0.00210295	0.0198484
F12	726.71	-0.406923	0.132874	-3.06248	0.00219513	0.020616
FAM120C	9391.09	0.584624	0.187995	3.10979	0.00187223	0.0180453
FAM160B1	64.8402	1.41853	0.483814	2.93197	0.00336822	0.029378
FAM212A	2568.1	2.25122	0.412071	5.46319	4.67663e-08	1.61683e-06
FAM222A	350.074	1.33822	0.180521	7.41311	1.23367e-13	1.11054e-11
FAM53A	8.45626	-6.53208	2.25739	-2.89364	0.00380802	0.0325592
FAM53B	870.178	-0.597567	0.147602	-4.04851	5.15449e-05	0.00081162
FAM98B	301.401	0.649094	0.217743	2.98101	0.00287301	0.0256688
FANCB	40.2481	1.91103	0.585835	3.26207	0.00110603	0.0116744
FBN3	763.019	0.895343	0.208819	4.28766	1.80567e-05	0.000316723
FBRS	580.094	-0.414875	0.149071	-2.78308	0.00538462	0.0439145
FBXO42	1904.15	-0.560325	0.143908	-3.89362	9.87578e-05	0.0014365
FBXO8	834.772	-1.30761	0.21132	-6.18782	6.1003e-10	2.93985e-08
FGD6	259.631	1.05041	0.239435	4.38703	1.14908e-05	0.000214152
FGF23	178.995	-2.0141	0.284914	-7.06914	1.55899e-12	1.21934e-10
FHAD1	170.394	4.50028	0.406778	11.0632	1.89177e-28	6.9428e-26
FHDC1	1403.58	2.25111	0.369447	6.09318	1.1069e-09	4.98207e-08
FHIT	2706.28	-0.389542	0.125075	-3.11446	0.00184284	0.0178703
FIGNL2	1028.5	0.480324	0.123442	3.8911	9.9792e-05	0.00144275
FILIP1L	66.617	-1.50169	0.429237	-3.4985	0.000467877	0.00559459
FKBP10	147.892	-1.01619	0.27381	-3.71128	0.000206214	0.00268079
FKBP6	40.7758	-2.22044	0.633766	-3.50356	0.000459084	0.00550324
FOXN1	2325.05	-0.400466	0.128616	-3.11365	0.00184788	0.0178828
FURIN	2893.67	0.808007	0.247313	3.26714	0.0010864	0.0115697
GALNS	52956.3	-1.20358	0.220624	-5.45536	4.88745e-08	1.67755e-06
GALNT14	133.364	10.5097	1.47893	7.10624	1.19249e-12	9.48227e-11
GALNT2	187.861	0.731326	0.267342	2.73554	0.00622777	0.0498535
GGT5	253.029	-0.635178	0.220024	-2.88685	0.00389115	0.0329746
GIGYF2	869.647	4.98591	0.421	11.843	2.33878e-32	1.11583e-29
GIMAP7	90.6852	1.1928	0.413084	2.88756	0.00388248	0.0329596
GIT2	166.467	1.55465	0.316609	4.91031	9.09341e-07	2.24791e-05
GMPPB	103.82	4.16827	0.452381	9.21406	3.14029e-20	6.81016e-18
GNAI1	87.9967	-1.11319	0.362014	-3.07499	0.00210507	0.0198484
GNG8	647.712	-0.664	0.161449	-4.11276	3.90957e-05	0.000645416
GNGT1	2970.02	0.543104	0.143417	3.78688	0.000152552	0.00207358
GNL1	106.102	1.0494	0.347785	3.01739	0.00254958	0.0233799
GNRHR2	151.627	-1.12381	0.343624	-3.27046	0.00107372	0.0114602
GPHN	66.571	3.15644	0.491811	6.41799	1.38084e-10	7.66043e-09
GPM6B	461.56	-0.670669	0.159855	-4.19548	2.72296e-05	0.000459054
GPR137B	1795.47	-0.560511	0.118511	-4.72962	2.24943e-06	5.11049e-05
GPR146	12.6642	7.11313	1.96316	3.62329	0.000290874	0.00368106
GPR15	129.01	-1.06462	0.302041	-3.52477	0.000423858	0.00511956
GPR179	1507.86	1.2718	0.162983	7.80324	6.03375e-15	6.69466e-13
GPRIN2	52.2126	-1.79576	0.604603	-2.97014	0.00297661	0.0263477
GPRIN3	2677.5	0.507849	0.12807	3.9654	7.32724e-05	0.00111688
GRID2	811.075	0.892155	0.221757	4.02312	5.74316e-05	0.000898896
GRIN2A	1814.27	-0.681532	0.212199	-3.21176	0.00131923	0.013653
GRINA	1048.38	-0.501894	0.145086	-3.45929	0.0005416	0.00638019
GRM5	321.893	-1.318	0.227299	-5.79855	6.68927e-09	2.70462e-07
GSDMA	564.304	0.829924	0.168969	4.9117	9.02891e-07	2.24791e-05
GTDC1	102.863	1.30777	0.473266	2.7633	0.00572209	0.0462713
GTPBP1	1329.27	-1.15955	0.185383	-6.25487	3.97854e-10	1.99806e-08
GUCA1A	23.8473	8.02617	1.67348	4.7961	1.61785e-06	3.80236e-05
HAPLN4	41.7743	-8.83664	1.54372	-5.72425	1.03894e-08	4.06296e-07
HAUS3	1972.21	1.32557	0.128387	10.3248	5.44342e-25	1.44281e-22
HDHD2	10.1939	-6.80173	2.06495	-3.2939	0.000988084	0.0105936
HDLBP	603.993	-0.86222	0.140397	-6.1413	8.1848e-10	3.75478e-08
HEATR9	179.141	1.09254	0.269538	4.05339	5.04814e-05	0.000797506
HERC5	9.44877	-6.69221	2.10768	-3.17516	0.00149753	0.0150733
HES1	23.3703	-7.99871	1.68794	-4.73873	2.1506e-06	4.93295e-05
HEXDC	362.441	3.92574	0.52914	7.4191	1.1792e-13	1.08192e-11
HFE	475.446	-0.634678	0.224255	-2.83017	0.00465235	0.0387371
HPS1	37.5093	2.79482	0.631527	4.42549	9.62215e-06	0.000184367
HS3ST6	481.697	-0.895614	0.184937	-4.84279	1.28026e-06	3.05406e-05
HSP90AB1	395.677	-0.585812	0.174576	-3.35562	0.000791867	0.00884777
HSPG2	1190.56	-0.704334	0.118212	-5.95825	2.54958e-09	1.08608e-07
HTR6	105.436	-10.1723	1.4796	-6.87504	6.19703e-12	4.22372e-10
HTT	889.76	1.31859	0.168834	7.81	5.71861e-15	6.49607e-13
IBTK	792.812	1.29983	0.155371	8.36597	5.96223e-17	7.68805e-15
ICAM2	81.039	-1.34846	0.376417	-3.58236	0.0003405	0.00424158
IL17REL	67.0892	1.74477	0.526768	3.31222	0.000925579	0.0100135
IL33	15.4175	-7.39858	1.81088	-4.08564	4.39562e-05	0.000710898
ILF3	4957.44	2.00017	0.150988	13.2472	4.68492e-40	4.47035e-37
INSC	53.9172	1.8145	0.545629	3.32551	0.000882562	0.00967977
INSR	127.709	1.31838	0.299251	4.40558	1.055e-05	0.00020053
IP6K1	25.8311	3.58368	1.10911	3.23114	0.00123297	0.0129002
IRGQ	1756.59	0.452294	0.12083	3.74324	0.000181665	0.00242102
ISCA1	207.057	-1.16617	0.302587	-3.85402	0.000116194	0.00163047
ITCH	759.448	2.01437	0.146495	13.7505	5.05846e-43	6.03348e-40
ITGB1	186.335	1.67172	0.309075	5.40878	6.34555e-08	2.1024e-06
ITGB3	317.492	2.24056	0.213744	10.4824	1.0402e-25	3.10176e-23
ITIH1	1115.95	-0.570473	0.14683	-3.88527	0.000102215	0.00146468
JOSD1	277.12	-0.901778	0.272363	-3.31095	0.000929813	0.0100365
JUP	816.297	0.486907	0.129413	3.76243	0.00016827	0.00226146
KAT5	360.451	-1.27171	0.214504	-5.92862	3.05496e-09	1.28984e-07
KCNB2	84.0314	-2.63169	0.464349	-5.66748	1.44911e-08	5.53097e-07
KCND3	819.06	0.692719	0.231768	2.98884	0.00280036	0.0250666
KCNG4	224.333	3.3812	0.343614	9.84012	7.56194e-23	1.89884e-20
KCNJ9	11.6729	6.99552	1.96366	3.56249	0.000367353	0.00451712
KCNK6	82.7364	1.36609	0.367124	3.72106	0.000198389	0.00261362
KCNMA1	1038.23	-0.915926	0.125988	-7.26997	3.59576e-13	2.95782e-11
KCNS3	22.6047	7.94897	1.68196	4.72601	2.28971e-06	5.17734e-05
KEAP1	244.321	-0.723773	0.210672	-3.43554	0.000591368	0.00689833
KIAA0319L	184.854	0.937691	0.261164	3.59043	0.000330139	0.00414498
KIAA0368	1589.51	0.919349	0.162427	5.66008	1.51306e-08	5.72921e-07
KIF18B	1322.69	-0.369043	0.114974	-3.20979	0.00132833	0.0137175
KIF5C	78.258	1.48133	0.396941	3.73186	0.000190071	0.00252599
KLF8	12.4165	7.08462	1.95356	3.62652	0.000287263	0.00365146
KLHL11	3486.99	-0.432573	0.136772	-3.16273	0.00156297	0.0155352
KLHL40	310.516	-2.2513	0.205206	-10.9709	5.27407e-28	1.79733e-25
KLK1	20.1146	7.78062	1.7368	4.47985	7.46955e-06	0.000151005
KMT5B	76.5401	22.4345	4.78544	4.68808	2.75787e-06	6.2065e-05
KPNA1	647.453	-0.809513	0.206616	-3.91796	8.9302e-05	0.001315
KPNA6	937.969	-0.367561	0.125908	-2.91928	0.00350843	0.0303237
KRT18	111.276	10.2484	1.47767	6.93555	4.04639e-12	2.83902e-10
KRT6A	54.6575	2.83615	0.579494	4.89418	9.87167e-07	2.41527e-05
KY	241.591	-0.684943	0.227074	-3.01639	0.00255802	0.0233799
L3MBTL3	100.13	1.54073	0.359335	4.28773	1.80511e-05	0.000316723
LALBA	137.895	1.22696	0.278663	4.40301	1.06758e-05	0.000201321
LARGE2	897.032	2.26891	0.55507	4.08761	4.35848e-05	0.000709704
LATS1	38.7812	-1.79119	0.577436	-3.10198	0.00192231	0.0184163
LCT	66.0703	2.10962	0.724082	2.9135	0.00357397	0.0307232
LDAH	1039.65	0.943994	0.178977	5.27438	1.33208e-07	4.07396e-06
LGI4	134.966	-0.883666	0.277925	-3.17952	0.0014752	0.0149114
LHFPL2	28.8436	-8.30228	1.60528	-5.17184	2.318e-07	6.70254e-06
LMNTD2	240.853	-0.741027	0.218641	-3.38924	0.000700865	0.00807687
LMTK3	181.636	1.54942	0.342314	4.52631	6.00235e-06	0.00012451
LPCAT4	550.302	-1.3032	0.250802	-5.19612	2.03487e-07	5.91973e-06
LRIF1	241.602	-0.837621	0.220442	-3.79974	0.000144847	0.00197447
LRP1B	353.835	0.73103	0.179475	4.07315	4.63811e-05	0.000745064
LRP4	1792.48	1.8342	0.20994	8.73679	2.3983e-18	4.00627e-16
LRRC10	341.095	1.91813	0.21837	8.78387	1.5794e-18	2.79086e-16
LRRC15	8.70386	-6.57373	2.1819	-3.01284	0.00258816	0.0234755
LRRC24	34.3186	-8.553	1.58959	-5.38062	7.42279e-08	2.39285e-06
LRRC3	34.5265	2.25868	0.679785	3.32264	0.000891688	0.00973512
LRRC6	179.47	-1.26793	0.287174	-4.41518	1.00927e-05	0.00019261
LSM12	7.9474	6.44091	2.25036	2.86216	0.00420762	0.0352804
LSM4	112.301	1.61771	0.347891	4.65006	3.31836e-06	7.32269e-05
LTBP2	567.313	0.510547	0.163658	3.1196	0.00181096	0.0176395
LY6K	28.6031	-8.29017	1.70136	-4.87267	1.10099e-06	2.66642e-05
LYRM9	733.319	0.378942	0.131068	2.89119	0.00383791	0.0327561
LYSMD1	2193.14	0.496883	0.127665	3.89208	9.93892e-05	0.00144129
LZTS1	735.216	12.9724	1.45096	8.94061	3.8704e-19	7.38627e-17
MAP3K10	621.005	3.04451	0.235168	12.9461	2.47158e-38	1.68456e-35
MAPK8IP1	493.659	1.34432	0.201895	6.65847	2.76686e-11	1.75932e-09
MAPKAPK2	126.277	-1.32563	0.29703	-4.46294	8.08409e-06	0.000160038
MARS	148.811	1.83545	0.334414	5.48855	4.05238e-08	1.42161e-06
MCM8	1379.31	0.974307	0.153596	6.3433	2.24888e-10	1.21925e-08
MCRS1	1872.09	-0.736608	0.119906	-6.14319	8.0881e-10	3.75478e-08
MDGA1	65.3747	-1.27389	0.434176	-2.93405	0.00334567	0.0292348
MDN1	371.945	0.925125	0.20467	4.52007	6.18183e-06	0.000127678
MED12L	55.4378	-1.79229	0.496671	-3.6086	0.000307855	0.0038754
MED24	674.768	-0.48326	0.144721	-3.33926	0.000840022	0.00925576
MED28	227.105	1.01728	0.237056	4.2913	1.77633e-05	0.000313884
MEIS3	275.745	2.66537	0.224679	11.863	1.84298e-32	9.76983e-30
MESP2	7.9458	6.44062	2.31676	2.78002	0.00543561	0.0441794
METTL23	318.133	-0.89966	0.237621	-3.78611	0.000153025	0.0020741
METTL24	19.6465	-7.74828	1.73211	-4.47332	7.70127e-06	0.000154381
METTL27	3230.72	1.25426	0.183021	6.85313	7.22527e-12	4.85518e-10
MFGE8	790.942	0.581799	0.12939	4.49646	6.90936e-06	0.000141479
MGAM	79.0511	-1.29818	0.409516	-3.17003	0.00152426	0.0152778
MKRN3	421.798	-0.868494	0.16547	-5.24866	1.5321e-07	4.59727e-06
MLF1	2684.99	1.67365	0.160578	10.4226	1.95451e-25	5.48526e-23
MLNR	37.5077	2.88369	0.643897	4.47849	7.51737e-06	0.000151331
MORN4	112.81	0.862235	0.309931	2.78202	0.00540217	0.0439825
MPPED1	14.404	7.29884	1.85426	3.93625	8.27648e-05	0.00123784
MPV17L	398.75	1.62807	0.188567	8.63391	5.92899e-18	8.83975e-16
MRPL30	674.857	1.10822	0.172799	6.41338	1.42326e-10	7.80501e-09
MRPL38	1579.85	0.863871	0.141387	6.10997	9.96469e-10	4.52777e-08
MRPL9	40.7461	2.09933	0.655309	3.20356	0.00135738	0.0138971
MRPS30	479.443	-0.862386	0.195787	-4.40472	1.05918e-05	0.00020053
MRPS34	16.4098	-7.48858	1.79389	-4.1745	2.98641e-05	0.000499936
MS4A15	26.0839	3.41297	1.12173	3.04259	0.00234549	0.0218561
MS4A7	135.676	0.904277	0.320027	2.82563	0.00471882	0.0391539
MUC5B	173.923	1.38143	0.263756	5.23754	1.6273e-07	4.82228e-06
MXD4	54.4159	1.50549	0.523207	2.87742	0.00400942	0.0338566
MXRA7	97.1457	1.2085	0.340586	3.5483	0.00038773	0.0047311
MYH1	332.807	-0.697936	0.180749	-3.86136	0.000112757	0.00158837
MYO15A	13.4153	7.19622	1.94039	3.70865	0.000208371	0.00270146
NAPA	328.491	0.918992	0.223723	4.10772	3.99578e-05	0.000657375
NARF	432.049	2.55259	0.502151	5.08332	3.70903e-07	1.0282e-05
NDUFAF8	46.4633	1.87618	0.588104	3.19021	0.00142168	0.0144316
NEURL1	10.6759	6.86672	2.19345	3.13056	0.00174475	0.0170929
NFAM1	8.44575	6.52864	2.21042	2.95358	0.00314114	0.0275992
NFATC1	317.146	-0.697825	0.194933	-3.57982	0.000343825	0.00427184
NFATC2IP	1208.87	-0.533124	0.144255	-3.69572	0.000219266	0.00283501
NLRC3	300.603	1.81874	0.19807	9.18234	4.2181e-20	8.7498e-18
NMNAT1	65.0781	3.30808	0.502018	6.58956	4.41129e-11	2.63078e-09
NMT1	179.981	-1.40149	0.348641	-4.01987	5.82291e-05	0.000904921
NOL8	38.7807	-1.68694	0.579549	-2.91078	0.00360528	0.0309367
NT5C3B	1492.5	-0.660038	0.131451	-5.02119	5.13527e-07	1.36113e-05
NUBP1	1160.88	1.08039	0.200293	5.39404	6.8889e-08	2.25116e-06
NUFIP2	99.6335	1.19175	0.328662	3.62607	0.00028777	0.00365146
NUTM1	92.9716	-2.17164	0.415348	-5.22848	1.70909e-07	5.03338e-06
NXF1	684.203	1.77564	0.15585	11.3932	4.51917e-30	1.96009e-27
NXN	77.3347	-9.72513	1.49198	-6.51828	7.11198e-11	4.13796e-09
OBSCN	16.1612	-7.46656	1.79899	-4.15042	3.31862e-05	0.000551678
OS9	312.175	-0.772981	0.197028	-3.92321	8.73779e-05	0.00129065
OSBP	123.477	2.1755	0.347614	6.25838	3.89001e-10	1.97439e-08
P2RX5	1071.26	0.518596	0.127743	4.05967	4.91419e-05	0.00078152
P2RX7	98.1881	-1.48641	0.456813	-3.25387	0.00113843	0.0119373
PDE10A	124.24	0.878735	0.301324	2.91624	0.00354273	0.0305097
PDE6B	534.724	0.741223	0.226136	3.27777	0.0010463	0.0111926
PDIA5	375.143	1.67398	0.196618	8.51387	1.68216e-17	2.36046e-15
PDLIM5	1494.24	1.18361	0.178551	6.62897	3.38034e-11	2.0945e-09
PDLIM7	2075.22	0.492811	0.155113	3.17712	0.00148746	0.0150035
PEX11B	1038.77	-1.19738	0.125104	-9.57108	1.05797e-21	2.40362e-19
PEX16	163.96	1.99849	0.324611	6.15656	7.43421e-10	3.51174e-08
PFN2	292.705	0.903885	0.199365	4.53382	5.79266e-06	0.000120685
PGP	30.8353	-8.3986	1.59534	-5.26445	1.40613e-07	4.24599e-06
PHF14	2088.01	2.30411	0.435773	5.28741	1.24062e-07	3.82505e-06
PHF21A	217.626	1.78351	0.234734	7.598	3.00747e-14	3.00218e-12
PHKA1	804.577	0.559523	0.152609	3.66637	0.000246016	0.00315522
PHOX2A	3346.76	-0.458338	0.151933	-3.0167	0.00255539	0.0233799
PHYKPL	363.011	0.962974	0.178928	5.38191	7.37011e-08	2.39203e-06
PI3	452.396	-0.905272	0.191146	-4.73601	2.17962e-06	4.97558e-05
PIEZO1	3280.45	-1.01599	0.175465	-5.79029	7.02636e-09	2.81704e-07
PIGN	164.3	-0.774826	0.26735	-2.89817	0.00375351	0.0321508
PIK3R1	144.357	1.10776	0.270223	4.09944	4.14145e-05	0.000676673
PIP	650.744	1.05839	0.179126	5.90863	3.44974e-09	1.44375e-07
PIRT	957.36	-0.468505	0.154639	-3.02967	0.00244819	0.0226802
PKD1	30.3286	-2.10736	0.686006	-3.07192	0.00212686	0.0200143
PKD2	164.794	-1.25417	0.292128	-4.29323	1.7609e-05	0.000312314
PLA2G2A	523.147	2.34028	0.499525	4.68502	2.79936e-06	6.27031e-05
PLA2G2C	144.602	0.877237	0.303509	2.89032	0.00384855	0.0327883
PLAC9	340.621	2.44922	0.285626	8.57493	9.91503e-18	1.43347e-15
PLEKHG6	175.738	-0.854166	0.271218	-3.14937	0.00163625	0.0161626
PLK1	2079.81	-0.455753	0.143583	-3.17414	0.0015028	0.0150945
PLPP2	490.634	-0.506702	0.175388	-2.88903	0.00386429	0.0328637
PLPPR1	269.859	0.557851	0.201318	2.77099	0.00558858	0.0453455
PMAP-23	72.5428	1.83117	0.4077	4.49146	7.07351e-06	0.000144221
PMAP-36	285.236	1.04776	0.236046	4.43881	9.04583e-06	0.000175438
PMM1	117.505	1.93453	0.369137	5.24068	1.59985e-07	4.77056e-06
PNMA8B	161.562	-0.988302	0.263651	-3.74852	0.000177883	0.00238393
PNPO	208.794	-1.27362	0.294323	-4.32728	1.50964e-05	0.000269756
POLA2	275.575	0.903729	0.25429	3.55393	0.00037952	0.00465473
POLDIP2	149.559	2.66377	0.956938	2.78364	0.00537523	0.0439131
PON3	1778.44	-1.08677	0.163263	-6.65659	2.80253e-11	1.75932e-09
POU2F2	69.5468	2.66915	0.49463	5.39625	6.80482e-08	2.23902e-06
PPARGC1B	205.701	2.08255	0.248147	8.39241	4.76277e-17	6.49234e-15
PPCDC	405.23	1.00872	0.264003	3.82086	0.000132988	0.00182849
PPM1F	2200.85	0.737709	0.141378	5.21798	1.8088e-07	5.29435e-06
PPP1R10	516.366	0.446257	0.149751	2.98	0.00288248	0.0257052
PPP1R14A	317.886	-0.732025	0.200556	-3.64999	0.000262254	0.00335446
PPP2R2B	148.1	0.983978	0.326591	3.01288	0.00258785	0.0234755
PPP4R1L	325.017	0.718933	0.19355	3.71445	0.000203645	0.00265469
PRDM11	340.017	-0.711622	0.188013	-3.78496	0.000153733	0.00207779
PRDX2	578.854	-0.529013	0.142112	-3.72251	0.000197253	0.00260691
PRELID3B	78.0531	-1.29497	0.426271	-3.0379	0.0023823	0.0221558
PRKAA1	205.693	1.66825	0.310863	5.36651	8.02755e-08	2.57043e-06
PRR36	668.568	-0.403265	0.138031	-2.92156	0.00348281	0.0301569
PRSS53	99.3589	2.87277	0.376987	7.62035	2.52992e-14	2.62397e-12
PRSS57	10266.9	-0.636287	0.194844	-3.26562	0.00109224	0.0115802
PRSS58	2031.35	-2.03406	0.132994	-15.2944	8.33567e-53	1.98847e-49
PSMD3	978.998	0.851445	0.145871	5.83695	5.31641e-09	2.1866e-07
PSPN	1066.55	2.7059	0.352898	7.66765	1.75175e-14	1.89946e-12
PTBP1	428.876	0.884452	0.173105	5.10932	3.23318e-07	9.12752e-06
PXMP4	285.08	-0.777086	0.230577	-3.37018	0.000751179	0.00849455
R3HDM2	596.37	0.651254	0.146547	4.444	8.83004e-06	0.000174083
R3HDM4	571.754	0.623631	0.148288	4.20555	2.6045e-05	0.000440641
RAB3D	56.1534	1.40176	0.471776	2.97124	0.00296598	0.0263024
RABEP2	1447.84	0.70808	0.16325	4.3374	1.44181e-05	0.000259579
RAD51AP2	158.331	-1.00513	0.273277	-3.67806	0.000235017	0.00303045
RAE1	21.1121	7.85043	1.68575	4.65694	3.20942e-06	7.1552e-05
RBM39	3960.55	1.37906	0.188486	7.31652	2.54479e-13	2.13003e-11
RBM6	980.874	1.24257	0.392543	3.16543	0.00154856	0.0154565
RC3H1	244.586	-1.08161	0.215127	-5.02778	4.96196e-07	1.32254e-05
RFC1	242.758	1.16537	0.345794	3.37012	0.000751352	0.00849455
RFC5	41.9684	5.0342	1.66631	3.02117	0.00251797	0.0231469
RFNG	270.792	3.67672	0.859076	4.27985	1.87018e-05	0.00032446
RFX2	127.265	-1.11303	0.289151	-3.84929	0.000118462	0.00165742
RHBDF2	903.028	0.620784	0.151934	4.08588	4.39109e-05	0.000710898
RHPN2	263.838	1.63088	0.247115	6.59967	4.12062e-11	2.48854e-09
RIBC2	415.833	-0.754767	0.167661	-4.50176	6.73936e-06	0.000138593
RIIAD1	250.047	-0.697534	0.222776	-3.1311	0.00174152	0.0170929
RNF123	307.602	0.944524	0.195858	4.8225	1.41773e-06	3.3485e-05
RNF13	438.083	0.680234	0.181627	3.74523	0.00018023	0.00240862
RNF144B	958.122	-0.421555	0.138163	-3.05114	0.00227973	0.0213266
ROS1	1561.6	0.462407	0.161715	2.85939	0.00424456	0.0355277
RPL3	9.18833	6.65023	2.15292	3.08893	0.00200876	0.0191676
RPRD1A	582.581	-0.514153	0.142417	-3.61019	0.000305968	0.00386184
RREB1	440.039	1.12606	0.199606	5.64145	1.68629e-08	6.30782e-07
RRP12	1005.57	0.554843	0.184634	3.00509	0.00265504	0.0239909
RSPO3	637.653	2.70518	0.51311	5.27213	1.34853e-07	4.09797e-06
RSRP1	426.533	-1.0549	0.171223	-6.16097	7.23004e-10	3.44945e-08
RTN4IP1	14.4217	-7.30226	1.8419	-3.96452	7.35436e-05	0.00111744
RWDD2B	527.033	0.803547	0.162807	4.93557	7.99155e-07	2.04988e-05
RXRB	119.307	-1.13912	0.317976	-3.5824	0.000340455	0.00424158
SALL3	3231.15	0.553411	0.138025	4.00952	6.08435e-05	0.000942482
SALL4	635.766	-26.021	4.78483	-5.43823	5.38127e-08	1.82085e-06
SARS	203.963	1.06728	0.35051	3.04495	0.00232721	0.0217282
SCAF8	10.1932	-6.80163	2.09018	-3.25409	0.00113757	0.0119373
SCAMP1	91.7204	-1.12656	0.356468	-3.16036	0.00157577	0.0156299
SCAMP5	320.303	0.737203	0.213323	3.45581	0.000548638	0.00643134
SCARF1	480.456	-0.709735	0.182561	-3.88765	0.000101219	0.00145896
SCN4A	10978.8	-0.803528	0.23199	-3.46363	0.000532934	0.00629364
SCN8A	508.422	0.534724	0.160206	3.33774	0.000844633	0.00928512
SCUBE2	1781.36	0.848431	0.130302	6.51125	7.45288e-11	4.28406e-09
SDCBP	10.1951	-6.80189	2.05131	-3.31588	0.000913557	0.00992842
SELENBP1	681.033	-0.931886	0.153711	-6.0626	1.33937e-09	5.86253e-08
SEMA3G	309.352	0.951603	0.209028	4.55251	5.30103e-06	0.000110926
SEMA4D	530.133	-0.458566	0.151418	-3.02848	0.00245784	0.0226816
SERINC3	2584.63	-0.56216	0.126901	-4.4299	9.42757e-06	0.000182101
SERPINH1	122.093	-10.3839	1.47233	-7.05274	1.75431e-12	1.30993e-10
SESTD1	18.8961	-7.69212	1.7374	-4.42738	9.53834e-06	0.000183498
SETD4	285.971	1.33195	0.305162	4.36475	1.2727e-05	0.000234684
SF3B2	586.041	-0.500886	0.161944	-3.09295	0.00198174	0.0189477
SGCA	1709.89	-0.315755	0.11495	-2.74688	0.0060165	0.0483244
SGCE	445.281	0.52923	0.187162	2.82765	0.00468903	0.0389745
SHPK	1037.58	0.985926	0.133424	7.38945	1.47443e-13	1.27908e-11
SIGLEC1	22.1309	-7.92008	1.67122	-4.73909	2.14679e-06	4.93295e-05
SIPA1L3	145.406	-1.09162	0.362292	-3.0131	0.00258597	0.0234755
SLC12A6	1536.57	1.68376	0.185113	9.09585	9.38478e-20	1.86562e-17
SLC16A1	593.395	0.556265	0.165312	3.36494	0.000765614	0.00863533
SLC17A4	221.976	-1.06512	0.23126	-4.60573	4.11019e-06	8.87317e-05
SLC22A12	1554.09	0.607024	0.144309	4.20643	2.59434e-05	0.000440483
SLC22A15	1021.74	-0.562371	0.132902	-4.23147	2.32174e-05	0.000395607
SLC25A15	4845.49	-0.803903	0.155621	-5.16578	2.39435e-07	6.8816e-06
SLC25A19	374.328	-0.692885	0.196525	-3.52569	0.000422384	0.0051147
SLC25A23	53.6613	2.93175	0.660349	4.4397	9.00853e-06	0.000175427
SLC35B2	114.999	10.2959	1.47442	6.98301	2.88917e-12	2.08852e-10
SLC39A3	3485.69	-0.783954	0.144619	-5.42084	5.93207e-08	1.98222e-06
SLC4A11	1946.21	1.19809	0.186014	6.44084	1.18812e-10	6.74826e-09
SLC9A3R1	38.2919	-8.71107	1.55732	-5.59361	2.22396e-08	8.16194e-07
SLX4	5435.46	0.649737	0.168005	3.86736	0.000110019	0.00155757
SMARCA4	1589.9	-0.62597	0.140886	-4.44308	8.86792e-06	0.000174111
SMC3	132.192	1.26778	0.376125	3.37063	0.00074996	0.00849455
SMIM13	2203.12	0.57206	0.124944	4.57851	4.6829e-06	9.92983e-05
SMIM4	324.257	0.713484	0.19604	3.63948	0.000273192	0.00348503
SNTB2	55.1577	2.1847	0.645984	3.38198	0.000719661	0.00823583
SNU13	327.839	-0.575632	0.200762	-2.86723	0.00414082	0.0347815
SNX19	311.194	-0.890663	0.187047	-4.76171	1.91958e-06	4.44578e-05
SNX33	8.7041	-6.57376	2.18911	-3.00294	0.00267386	0.0240698
SNX9	1573.18	0.671637	0.130398	5.15068	2.59547e-07	7.41495e-06
SOCS7	359.734	1.3434	0.253421	5.30105	1.15138e-07	3.60968e-06
SP140	14.6525	7.32351	1.84322	3.97322	7.09064e-05	0.00108776
SPATC1	9.69543	-6.7294	2.15778	-3.11867	0.00181671	0.0176527
SPEN	87.9413	1.38369	0.466936	2.96334	0.00304322	0.0268377
SPPL3	188.832	1.88265	0.332103	5.66887	1.43746e-08	5.53076e-07
SPRED3	353.855	0.564694	0.196558	2.87292	0.00406699	0.0342216
SPRY4	419.087	3.25317	0.285798	11.3827	5.09678e-30	2.02639e-27
SPTBN4	2388.07	0.653685	0.195263	3.34771	0.000814812	0.00899877
ST3GAL1	495.838	2.46377	0.165024	14.9298	2.10968e-50	3.35509e-47
ST7L	3408.11	2.81059	0.21567	13.0319	8.05451e-39	6.40468e-36
STAB2	469.79	-1.04649	0.165718	-6.31489	2.70351e-10	1.41741e-08
STAC2	1354.77	-0.853956	0.217502	-3.92619	8.63014e-05	0.00127871
STRBP	663.688	0.797106	0.163362	4.87937	1.06425e-06	2.59057e-05
STX4	60.3703	1.39173	0.463722	3.00122	0.002689	0.0241605
STXBP1	144.108	1.03586	0.278874	3.71444	0.000203651	0.00265469
SUN2	1798.19	-0.673512	0.147652	-4.56147	5.07966e-06	0.000106762
SV2B	279.727	2.8744	0.262989	10.9298	8.30728e-28	2.64227e-25
SVEP1	445.634	-0.530514	0.157172	-3.37536	0.000737184	0.00839404
SVOPL	280.873	-0.645346	0.231701	-2.78525	0.00534863	0.0438459
SYNGR1	20.6373	-2.56638	0.929304	-2.76162	0.00575161	0.0464314
SYNGR3	151.124	-0.93457	0.264437	-3.53419	0.000409034	0.00496577
TAF6L	598.257	25.2979	4.78483	5.2871	1.24268e-07	3.82505e-06
TCF12	205.502	0.972445	0.307279	3.16469	0.00155246	0.015463
TCF20	561.733	-0.544217	0.18578	-2.92937	0.00339653	0.0295709
TERF2	18.4021	-7.65388	1.74157	-4.39483	1.1086e-05	0.000208233
TIGAR	271.979	-1.99989	0.263886	-7.57862	3.49244e-14	3.40049e-12
TIPRL	2705.36	0.901836	0.127874	7.05251	1.75719e-12	1.30993e-10
TMEFF1	156.275	1.50202	0.298426	5.03313	4.82528e-07	1.29334e-05
TMEFF2	202.31	-0.824261	0.281964	-2.92329	0.00346356	0.0300448
TMEM127	182.155	23.5655	4.78503	4.92483	8.44352e-07	2.15423e-05
TMEM132D	108.068	2.28481	0.345832	6.6067	3.92969e-11	2.40366e-09
TMEM132E	233.636	-0.722229	0.215553	-3.35058	0.000806428	0.0089476
TMEM169	196.365	-0.906794	0.234852	-3.86114	0.00011286	0.00158837
TMEM179B	33414.1	1.98669	0.227438	8.73506	2.43517e-18	4.00627e-16
TMEM201	411.076	-0.669309	0.214557	-3.11949	0.00181164	0.0176395
TMEM254	312.047	2.7135	0.327406	8.28788	1.15288e-16	1.41036e-14
TMEM33	3282.94	-0.649815	0.165257	-3.93215	8.41904e-05	0.00125132
TMEM59L	1234.21	0.561337	0.137861	4.07177	4.66574e-05	0.000746988
TMEM87A	2044.31	-0.814937	0.144628	-5.6347	1.7536e-08	6.4856e-07
TMEM8A	403.156	-0.608172	0.189124	-3.21574	0.0013011	0.0135241
TMEM94	1935.43	0.679459	0.146884	4.62581	3.73135e-06	8.1289e-05
TNFAIP1	331.884	3.16403	0.969751	3.26273	0.00110346	0.0116731
TNFAIP8L2	638.362	0.524215	0.17595	2.97933	0.00288876	0.0257132
TNFRSF8	52.6699	1.4417	0.501474	2.87492	0.00404126	0.0340651
TNFSF4	695.028	0.615262	0.152944	4.02279	5.75118e-05	0.000898896
TNKS	561.59	0.409633	0.149467	2.74063	0.0061322	0.049171
TNNC1	110.81	1.45672	0.316371	4.60446	4.13532e-06	8.8872e-05
TOLLIP	129.45	1.48522	0.341974	4.34308	1.40501e-05	0.000255851
TOX	250.957	1.0349	0.216314	4.78427	1.71613e-06	4.01356e-05
TOX2	54.2096	-9.21256	1.51827	-6.0678	1.29677e-09	5.78216e-08
TP53I11	986.966	0.620912	0.127959	4.85241	1.21972e-06	2.92426e-05
TPR	1409.57	1.57435	0.352639	4.46448	8.02621e-06	0.000159554
TRAK2	188.349	1.51827	0.36293	4.18337	2.87214e-05	0.000482499
TRAPPC2L	25048.4	-0.989069	0.242681	-4.07559	4.58972e-05	0.000739782
TRIM24	856.776	-0.62828	0.163503	-3.84262	0.00012173	0.00169321
TRIM66	10.1944	-6.80179	2.05538	-3.30926	0.000935423	0.0100743
TRMT112	375.907	1.32629	0.175634	7.55148	4.3033e-14	4.10621e-12
TRNAA-AGC	20.3886	-7.80178	1.70357	-4.57966	4.65725e-06	9.91954e-05
TRNAD-GUC	32.547	2.08243	0.682022	3.05333	0.0022632	0.0212136
TRNAS-GCU	194.31	1.44411	0.33146	4.35682	1.31966e-05	0.000241557
TRNAY-GUA	26.1077	-6.70207	1.618	-4.14218	3.44017e-05	0.000569897
TRPM3	8002.53	1.37002	0.190296	7.19942	6.04697e-13	4.88985e-11
TRPV1	2970.63	1.08028	0.144958	7.4524	9.16554e-14	8.57427e-12
TSNAX	238.5	1.97053	0.287634	6.85082	7.34269e-12	4.86555e-10
TTC34	12.4195	7.08495	1.92682	3.67702	0.000235976	0.00303461
TTLL11	303.01	-1.25063	0.18987	-6.58674	4.49576e-11	2.64806e-09
TTPAL	508.788	-0.612466	0.170884	-3.5841	0.000338245	0.0042356
TTYH2	291.95	0.871422	0.272659	3.19601	0.00139342	0.0142052
TUB	9.68721	6.7265	2.09287	3.21401	0.00130895	0.0135761
TUBA1A	57.1733	-1.34579	0.483402	-2.78401	0.00536916	0.0439131
TUFM	1476.52	1.20451	0.175955	6.84559	7.61624e-12	4.97768e-10
UBA52	11.1881	-6.93598	2.01221	-3.44695	0.000566961	0.00662983
UBE2I	246.82	-1.10734	0.298109	-3.71453	0.000203581	0.00265469
UBE2O	518.72	-0.649678	0.149128	-4.35652	1.32145e-05	0.000241557
UFD1	49.1928	1.60277	0.500202	3.20424	0.00135418	0.0138942
UHRF1BP1L	514.882	0.638154	0.184609	3.45678	0.000546678	0.00642414
UROC1	1868	0.359125	0.12722	2.82287	0.00475957	0.0394123
USF3	185.596	1.41083	0.260273	5.42056	5.94126e-08	1.98222e-06
USP31	16.6604	-7.51044	1.7738	-4.23409	2.29479e-05	0.000392417
USP36	754.897	0.643217	0.163562	3.93256	8.40471e-05	0.00125132
USP39	155.602	-0.998188	0.260604	-3.83028	0.000127995	0.00177519
VGLL4	136.639	1.5621	0.388367	4.02222	5.7653e-05	0.000898896
VPS33A	946.366	1.00277	0.174867	5.73449	9.78057e-09	3.85645e-07
VPS41	212.77	-1.27092	0.250067	-5.08233	3.72833e-07	1.0282e-05
VPS4A	315.443	-1.10012	0.223707	-4.91769	8.75726e-07	2.22239e-05
VSIG10	7.7005	6.39536	2.28688	2.79654	0.00516524	0.0424155
VWA5B1	2844.59	1.14456	0.136785	8.3676	5.88052e-17	7.68805e-15
WBP1L	849.578	-0.996688	0.15719	-6.34065	2.28791e-10	1.22648e-08
WDR33	522.276	1.36977	0.201061	6.81274	9.57567e-12	6.17372e-10
WHRN	1612.11	0.803031	0.124987	6.42494	1.31924e-10	7.40481e-09
WNK1	244.256	0.65828	0.210267	3.13069	0.00174394	0.0170929
WNT2B	19465.4	2.68035	0.303297	8.83737	9.79938e-19	1.79819e-16
WTIP	151.887	-1.35345	0.283574	-4.77283	1.81652e-06	4.22762e-05
XRCC5	13.9241	-7.25161	1.86206	-3.8944	9.84414e-05	0.00143628
YIPF2	59.909	-1.69214	0.478793	-3.53418	0.000409044	0.00496577
ZBTB32	2464.91	-0.513456	0.183028	-2.80535	0.00502622	0.041345
ZC3H12D	160.322	-0.912023	0.259133	-3.51951	0.000432338	0.00520881
ZDHHC24	1082.4	0.52058	0.135445	3.84348	0.0001213	0.00169217
ZFP62	140.87	1.49983	0.310348	4.83274	1.34669e-06	3.19655e-05
ZFP92	451.64	-0.870293	0.187188	-4.6493	3.33059e-06	7.32269e-05
ZMYM3	257.766	-1.15902	0.205469	-5.64083	1.69231e-08	6.30782e-07
ZNF134	11.6875	-6.99898	1.96296	-3.56553	0.000363121	0.00448822
ZNF143	914.867	-0.419229	0.124779	-3.35976	0.000780094	0.00875725
ZNF19	820.531	0.544862	0.142863	3.81389	0.000136795	0.00187005
ZNF212	635.15	0.460541	0.142909	3.22262	0.00127022	0.0132609
ZNF217	853.953	-0.426242	0.133986	-3.18125	0.00146643	0.0148542
ZNF239	1377.66	0.512791	0.13424	3.81997	0.000133469	0.00182983
ZNF260	158.081	-0.991436	0.265921	-3.7283	0.000192773	0.00255478
ZNF318	8.1935	6.48491	2.34274	2.76808	0.0056387	0.0456744
ZNF367	8.95169	-6.61424	2.14865	-3.07833	0.00208164	0.0197445
ZNF383	416.183	1.08596	0.21518	5.04676	4.4936e-07	1.21812e-05
ZNF488	1368.25	0.400261	0.132321	3.02493	0.00248693	0.0229057
ZNF575	9.69802	-6.72977	2.0891	-3.22137	0.0012758	0.0132901
ZNF577	358.072	0.871086	0.218197	3.9922	6.54636e-05	0.00100751
ZNF593	929.103	0.488415	0.123617	3.95103	7.78165e-05	0.00117118
ZNF629	1032.15	2.21434	0.514783	4.3015	1.69645e-05	0.000302007
ZNF638	260.138	1.4662	0.244906	5.9868	2.1401e-09	9.28222e-08
ZNF646	910.953	2.18354	0.173645	12.5748	2.90636e-36	1.73328e-33
ZNF668	322.695	-1.89697	0.219115	-8.65741	4.82601e-18	7.42739e-16
ZNF711	8.45673	-6.53216	2.29721	-2.84352	0.00446189	0.0372162
ZNF764	1744.55	0.758042	0.120987	6.2655	3.71622e-10	1.90646e-08
ZNF768	2811.85	0.521618	0.136436	3.82318	0.000131741	0.00181658
ZNF831	453.342	-0.615015	0.158295	-3.88524	0.00010223	0.00146468
ZNF853	492.501	0.498305	0.165329	3.01401	0.00257816	0.0234755
ZNRF3	340.384	0.973122	0.21312	4.56608	4.96939e-06	0.000104907
ZSCAN25	1414.95	-0.46017	0.135405	-3.39846	0.00067766	0.00784736
ZXDC	101.876	1.05689	0.340585	3.10315	0.00191475	0.0183809
