# Supplementary material for: Transcriptome Analysis of Porcine Immune Cells Stimulated by Porcine Reproductive and Respiratory Syndrome Virus (PRRSV) and Caesalpinia sappan Extract
Source: Int J Mol Sci. 2024 Nov 15;25(22):12285. doi: 10.3390/ijms252212285 (PMC11595159; doi:10.3390/ijms252212285)
Supplement: Supplementary file 1 [file ijms-25-12285-s001.zip › Table S2.xlsx]

## Sheet: sigresultsCTRLvsCS
Supplementary Table 2. Differential gene expression in treatment comparisons between PRRSV+CS VS CTRL
Gene	baseMean	log2FoldChange	lfcSE	Wald-stat	pvalue	padj
ABHD13	102.578	1.33996	0.373689	3.58577	0.000336082	0.00371175
ABT1	751.523	-1.00064	0.182722	-5.4763	4.34323e-08	1.13956e-06
ACER3	40.4919	2.75849	0.659681	4.18155	2.89526e-05	0.000402035
ACTN3	163.226	0.808541	0.262905	3.07542	0.00210209	0.0175474
ADA2	183.41	-1.3249	0.297221	-4.45761	8.28777e-06	0.0001381
ADAM28	254.095	-0.684214	0.205026	-3.33721	0.000846251	0.00828628
ADAT1	743.105	0.636485	0.198226	3.2109	0.00132318	0.011984
ADCK5	69.6629	1.9725	0.449458	4.38861	1.14078e-05	0.000178797
ADCY7	1403.74	0.347168	0.115883	2.99585	0.00273679	0.0219174
AFP	9.62384	6.71957	2.13069	3.15371	0.00161208	0.014099
AGAP2	577.978	-0.55642	0.136053	-4.08974	4.31859e-05	0.000576096
AGTPBP1	7.69884	-6.406	2.38586	-2.68498	0.00725339	0.0485323
AGTRAP	328.601	2.18989	0.233227	9.38954	6.02629e-21	6.22149e-19
AJAP1	160.257	0.728612	0.262205	2.77879	0.00545626	0.0384447
AKAP3	9439.09	2.56225	0.196588	13.0336	7.88118e-39	1.87139e-36
AKAP7	75.6004	-1.5241	0.485644	-3.13832	0.00169921	0.0147255
AKT2	120.143	1.23922	0.333043	3.7209	0.000198516	0.0022938
ALDH6A1	452.167	0.597049	0.157224	3.79744	0.000146197	0.00175769
ALKBH1	462.156	0.929372	0.162511	5.71883	1.07263e-08	3.14439e-07
ALKBH7	81.2363	3.06193	0.427338	7.16512	7.77198e-13	3.88517e-11
ANGPT4	44.2239	1.60869	0.582407	2.76214	0.00574245	0.040282
ANKAR	18.2516	7.64295	1.79356	4.26132	2.03223e-05	0.000296956
ANKRD12	1190.58	0.36415	0.124262	2.9305	0.00338421	0.0261753
ANKRD24	64.2649	1.46055	0.432744	3.37508	0.000737939	0.0072858
ANKRD34A	1786.64	-0.475409	0.139666	-3.40391	0.000664286	0.00668367
ANXA13	162.447	0.93251	0.264142	3.53033	0.000415035	0.00445928
ANXA6	269.557	-1.00641	0.208324	-4.83102	1.35836e-06	2.71432e-05
ANXA8	36.5582	2.02827	0.63278	3.20533	0.00134909	0.0121572
AP5B1	7.94361	-6.45118	2.29356	-2.81274	0.00491216	0.0353989
APOBEC2	8.19316	-6.4958	2.27708	-2.85269	0.00433505	0.0318687
APOBEC3B	1620.61	-0.423666	0.13523	-3.13292	0.00173078	0.014964
APP	1050.42	0.763276	0.155249	4.91645	8.81278e-07	1.83561e-05
AQP3	18.5092	7.66314	1.74872	4.38214	1.17518e-05	0.000182982
ARFGAP3	994.472	0.471186	0.117071	4.02479	5.70262e-05	0.000741965
ARFGEF1	61.0231	2.12028	0.719413	2.94723	0.0032063	0.025044
ARHGAP35	99.2219	-2.9173	0.377916	-7.71943	1.1685e-14	7.11438e-13
ARHGAP9	2335.94	0.892223	0.117549	7.59025	3.1929e-14	1.87199e-12
ARHGEF37	58.5551	1.85832	0.470068	3.95331	7.70785e-05	0.000983994
ARID3A	803.538	-0.50507	0.123567	-4.08743	4.36171e-05	0.000578597
ARMC7	157.229	1.13682	0.271081	4.19366	2.74493e-05	0.000385671
ARPP21	287.997	-0.599593	0.194589	-3.08133	0.00206076	0.0172907
ARRDC5	98.8974	-1.36585	0.388784	-3.51313	0.000442866	0.00472622
ASF1B	1420.21	-0.538993	0.116154	-4.64032	3.47878e-06	6.4283e-05
ASPHD1	288.26	-0.56036	0.19508	-2.87246	0.00407288	0.0303168
ASRGL1	20.9642	7.84287	1.74595	4.49202	7.05494e-06	0.000120518
ATF7IP2	325.578	1.03642	0.271296	3.82028	0.000133302	0.00162738
ATG2B	176.839	0.66962	0.243878	2.74572	0.00603784	0.041982
ATP13A5	276.284	0.640279	0.197829	3.23652	0.00120995	0.0111142
ATP1A3	359.791	0.867829	0.252063	3.44291	0.000575499	0.0059005
ATP4A	8.14395	6.47868	2.27045	2.85348	0.00432434	0.0318687
ATP6	342718	0.699089	0.204724	3.41479	0.000638309	0.00646339
ATP9A	165.586	10.8244	1.46509	7.38823	1.48798e-13	8.12232e-12
ATXN2	1127.37	1.116	0.12932	8.62977	6.14764e-18	4.78609e-16
ATXN2L	2475.16	1.42733	0.146286	9.75707	1.72046e-22	2.04262e-20
AUH	7.89979	6.43475	2.31401	2.78077	0.00542294	0.0383237
AUNIP	81.5487	1.65948	0.388365	4.27298	1.92881e-05	0.000283589
AXIN2	821.043	1.29054	0.198316	6.50748	7.64234e-11	3.07572e-09
B2M	151.567	1.03831	0.352827	2.94282	0.00325233	0.0253618
B4GALNT4	1814.34	0.321454	0.117649	2.73232	0.0062891	0.0432854
BAP1	3206.94	0.612585	0.197359	3.10391	0.0019098	0.0162247
BBX	15.6393	-7.4285	1.82441	-4.07173	4.66661e-05	0.000613898
BCAS3	171.866	0.734096	0.268895	2.73004	0.00633261	0.0433337
BDP1	494.481	0.485784	0.165459	2.93597	0.00332502	0.0258287
BECN2	15.5486	4.3135	1.30584	3.30323	0.000955766	0.00913266
BEND7	8.68801	-6.58041	2.21453	-2.97147	0.00296377	0.0234192
BICRA	2448.17	-0.388357	0.12079	-3.21513	0.00130383	0.0118619
BIN3	9.12805	6.64328	2.18271	3.04359	0.00233776	0.0190756
BLOC1S3	64.9269	6.00892	0.86055	6.98265	2.89663e-12	1.36199e-10
BMP7	1124.5	1.7762	0.358845	4.94976	7.4305e-07	1.56139e-05
BPIFC	76.314	-1.17293	0.409395	-2.86502	0.00416986	0.0309901
BPTF	33.9682	-2.39436	0.685102	-3.4949	0.000474239	0.00502714
BRAP	362.608	0.553562	0.17506	3.16213	0.00156622	0.0137996
BRI3	155.111	-1.04624	0.322946	-3.23967	0.0011967	0.0110352
BRINP2	493.702	1.61652	0.433479	3.72918	0.000192107	0.00222517
BSN	467.411	0.751036	0.237824	3.15795	0.00158881	0.0139469
BTF3	5127.08	3.63639	0.558308	6.51324	7.35469e-11	3.01098e-09
BUD23	202.307	0.779475	0.242266	3.21743	0.00129345	0.01179
C12H17orf62	727.821	3.71855	0.164219	22.6439	1.60332e-113	7.61415e-110
C14H12orf43	66.8711	9.51629	1.50406	6.32708	2.49851e-10	9.49235e-09
C16H5orf38	199.828	0.66788	0.23941	2.7897	0.00527577	0.0374955
C16H5orf42	690.094	0.612996	0.163528	3.74858	0.00017784	0.0020905
C1S	173.097	0.930445	0.269787	3.44881	0.000563067	0.00580044
C2H11orf68	1090.33	1.12603	0.155294	7.25098	4.13765e-13	2.13584e-11
C2H19orf24	100.422	-23.5071	4.78528	-4.91238	8.99761e-07	1.86592e-05
C2H19orf67	1124.43	0.603539	0.108159	5.58013	2.40343e-08	6.59763e-07
C3H16orf62	133.496	-0.758238	0.283183	-2.67755	0.00741629	0.0493277
C4A	177.573	-0.701483	0.247388	-2.83555	0.00457466	0.0332696
C4H1orf194	962.246	0.544261	0.12002	4.53474	5.76743e-06	0.000100328
C5H12orf50	81.5329	1.75713	0.407626	4.31064	1.6278e-05	0.000243861
C8H4orf32	220.283	-0.960019	0.309586	-3.10097	0.00192885	0.0163573
C8H4orf48	57.247	-1.45541	0.476394	-3.05506	0.00225016	0.01852
CACNA1D	17735.2	1.41838	0.211435	6.70834	1.96852e-11	8.57662e-10
CADM3	1297.97	-0.776289	0.16218	-4.78658	1.69647e-06	3.30185e-05
CALCR	114.397	1.85153	0.321143	5.76544	8.14448e-09	2.41738e-07
CAPN1	624.283	-0.568143	0.132349	-4.29276	1.76464e-05	0.000262705
CAPN14	67.7086	1.98512	0.455445	4.35864	1.30872e-05	0.000200996
CAPRIN1	14.3921	-7.30862	1.89487	-3.85706	0.000114758	0.00141189
CAPS2	142.942	0.789944	0.282459	2.79667	0.00516318	0.0369833
CASK	525.667	2.35615	0.176869	13.3214	1.73738e-40	4.85343e-38
CASKIN2	996.438	0.483435	0.112718	4.28889	1.79571e-05	0.000266495
CBS	69.4993	-9.58034	1.50103	-6.38251	1.74207e-10	6.72608e-09
CBX7	1361.48	-0.383765	0.120344	-3.18891	0.00142813	0.0127484
CCDC158	11.664	-7.0054	2.00171	-3.49971	0.000465759	0.0049483
CCDC170	8.43899	-6.53846	2.24008	-2.91885	0.00351328	0.0269451
CCDC185	660.598	-0.415662	0.13194	-3.15038	0.00163058	0.0142346
CCDC69	342.238	-0.666795	0.193699	-3.44243	0.000576507	0.0059005
CCDC73	1225.65	1.21485	0.17156	7.08115	1.42961e-12	6.92776e-11
CCKAR	19.7247	7.75495	1.83317	4.23034	2.33337e-05	0.00033377
CCL25	266.018	1.13094	0.237817	4.7555	1.97953e-06	3.83706e-05
CD200	507.232	-0.769791	0.180986	-4.25331	2.1063e-05	0.000304964
CD7	10.8506	6.8927	2.10284	3.27781	0.00104616	0.00981863
CD8A	60.247	2.82577	0.511984	5.51925	3.40453e-08	9.03246e-07
CD93	261.856	-1.12241	0.238283	-4.7104	2.47231e-06	4.65912e-05
CDADC1	43.9795	1.82482	0.559708	3.2603	0.00111294	0.0103635
CDC123	28.9021	3.5777	0.928369	3.85375	0.000116323	0.00142375
CDC23	1974.62	-0.743659	0.128045	-5.80781	6.32969e-09	1.91463e-07
CDC42BPG	491.267	0.469537	0.156173	3.00651	0.00264261	0.0212708
CDH20	553.149	-0.798905	0.173142	-4.61417	3.94672e-06	7.18122e-05
CDHR4	18098.3	2.41518	0.383925	6.29076	3.15912e-10	1.163e-08
CDK3	667.938	-0.597368	0.14247	-4.19294	2.75359e-05	0.000385747
CDKN2B	3649.66	0.569207	0.136468	4.17098	3.03294e-05	0.000417491
CEBPB	389.885	-0.78186	0.188544	-4.14683	3.37104e-05	0.000460031
CELSR2	124.391	0.923248	0.310506	2.97336	0.00294557	0.0233922
CENPF	583.169	-0.963241	0.186371	-5.16841	2.36098e-07	5.46941e-06
CEP290	156.712	1.4631	0.34127	4.28723	1.80911e-05	0.000267647
CEP70	786.429	0.5174	0.13339	3.87884	0.000104954	0.00130821
CFAP46	1328.64	1.22875	0.13344	9.20821	3.31613e-20	3.21394e-18
CHAD	25.0802	-8.10985	1.69352	-4.78877	1.67809e-06	3.29308e-05
CHAF1A	7.94308	-6.45109	2.29257	-2.81391	0.00489427	0.0353243
CHCHD6	443.294	0.495767	0.153409	3.23167	0.00123067	0.011261
CHRAC1	218.396	0.694567	0.227619	3.05145	0.00227742	0.0186796
CHRM5	1472.31	-0.54134	0.129413	-4.18305	2.87625e-05	0.000400566
CHRNE	902.334	-0.450642	0.137377	-3.28033	0.00103687	0.00975064
CIT	138.48	-0.89721	0.307793	-2.91498	0.00355709	0.0272023
CKAP5	254.246	1.79658	0.292857	6.13465	8.53459e-10	3.00228e-08
CLDN4	268.767	0.993796	0.224142	4.43377	9.25976e-06	0.000150084
CLDN5	241.223	-0.791422	0.232462	-3.40452	0.000662807	0.00668295
CLIP1	370.477	1.61679	0.190207	8.50018	1.89293e-17	1.40461e-15
CLPB	1016.4	-0.586754	0.145018	-4.04608	5.20819e-05	0.000679497
CLPP	21.9613	4.83185	1.24855	3.86998	0.000108844	0.00134961
CLSPN	280.381	-0.645488	0.228927	-2.81962	0.00480807	0.0348072
CLVS2	10.4253	-6.84341	2.06968	-3.30651	0.00094467	0.00906311
CNOT6	548.065	-0.662256	0.14191	-4.66674	3.06011e-06	5.699e-05
CNTNAP5	796.316	0.455564	0.147706	3.08426	0.00204057	0.0171516
COL18A1	77.5912	1.98594	0.418977	4.73999	2.13732e-06	4.09279e-05
COL23A1	570.787	1.42181	0.178945	7.94552	1.9338e-15	1.25803e-13
COL4A4	54.5156	-1.35798	0.475233	-2.85751	0.00426983	0.0316835
COX1	1.0522e+06	0.45855	0.0918826	4.9906	6.0191e-07	1.2761e-05
COX2	288808	0.89791	0.286993	3.12868	0.00175594	0.0150795
COX3	372639	0.586083	0.19662	2.9808	0.002875	0.0229468
COX8H	297.988	0.899191	0.195372	4.60245	4.17542e-06	7.56835e-05
CRACR2A	1495.19	-0.393246	0.124301	-3.16367	0.00155795	0.0137523
CRLS1	17.0331	7.54321	1.79823	4.1948	2.73118e-05	0.000384877
CRTC2	514.671	0.606197	0.203998	2.97158	0.0029627	0.0234192
CRY1	376.483	-0.753594	0.172301	-4.3737	1.22158e-05	0.000188354
CTNS	1985.43	0.519511	0.116001	4.4785	7.51693e-06	0.000126163
CYP7A1	151.326	-0.817558	0.286307	-2.85553	0.00429653	0.0317822
DCAF5	128.912	-1.72981	0.310613	-5.56901	2.56196e-08	6.99238e-07
DCN	52.3178	9.1622	1.52457	6.00968	1.85892e-09	6.30571e-08
DDX10	914.186	-0.748967	0.114586	-6.53626	6.30777e-11	2.62769e-09
DECR2	681.44	-0.476199	0.164897	-2.88786	0.0038787	0.0290994
DEDD2	505.777	0.710194	0.147016	4.83073	1.36031e-06	2.71432e-05
DENND4B	263.44	0.616446	0.226067	2.72683	0.00639469	0.0436955
DESI1	126.795	1.3764	0.404909	3.39927	0.000675649	0.00676932
DHRS9	3258.39	1.01082	0.154912	6.52513	6.79444e-11	2.80581e-09
DIABLO	130.266	1.32131	0.298816	4.42182	9.78744e-06	0.0001565
DNAH1	5058.77	1.90781	0.184864	10.3201	5.71797e-25	7.98665e-23
DNAH6	389.875	-0.801167	0.185588	-4.31691	1.58231e-05	0.000237798
DNM2	730.067	0.707659	0.127924	5.53189	3.16796e-08	8.5481e-07
DPF3	552.823	0.960731	0.173947	5.52312	3.33027e-08	8.88509e-07
DPP3	143.917	1.11616	0.329211	3.39042	0.000697867	0.00694794
DPY19L4	39.5355	1.62494	0.585563	2.775	0.0055201	0.0388369
DPYD	257.27	1.38513	0.254135	5.45037	5.0264e-08	1.30439e-06
DRAP1	191.078	1.25779	0.241723	5.20344	1.95629e-07	4.55414e-06
DRAXIN	1075.68	-0.319828	0.114572	-2.79151	0.00524623	0.0373528
DRC3	7.6489	6.38821	2.32902	2.74288	0.00609033	0.0422234
DTX2	1267.03	0.532948	0.11387	4.68032	2.86422e-06	5.35519e-05
DUSP13	39.7281	-8.77347	1.58737	-5.52704	3.25675e-08	8.73801e-07
DUSP22	194.448	-0.875355	0.233874	-3.74285	0.000181944	0.0021282
DYRK4	22.961	2.74603	0.879979	3.12057	0.00180502	0.0154451
ECE1	1199.55	-0.36334	0.107096	-3.39264	0.000692232	0.00692086
ECM1	15420.3	1.17171	0.209594	5.59037	2.26588e-08	6.29278e-07
EEF1AKMT3	240.647	0.633543	0.213956	2.9611	0.00306547	0.0240626
EFEMP2	7.44611	-6.35788	2.35275	-2.70232	0.00688581	0.046384
EGLN1	8.88315	6.60403	2.19627	3.00693	0.00263903	0.0212708
ELMO1	199.338	2.6255	0.296311	8.86063	7.95638e-19	6.86997e-17
EMC1	209.65	1.12089	0.257239	4.35738	1.31627e-05	0.000200996
EMC4	57.8109	1.6602	0.577413	2.87523	0.00403727	0.0301462
EML4	29.0475	-8.32173	1.6251	-5.12074	3.04331e-07	6.84962e-06
ENO1	280.99	0.599655	0.211299	2.83795	0.00454046	0.0330715
EPN2	8.19687	-6.49642	2.38732	-2.72122	0.00650411	0.0443157
ERC2	828.404	-0.632938	0.124492	-5.08415	3.69268e-07	8.19463e-06
ERCC2	294.344	0.703779	0.248646	2.83045	0.0046483	0.0337535
ESCO2	736.723	1.83146	0.171493	10.6795	1.26918e-26	2.15261e-24
ETS1	1596.26	-0.469152	0.171398	-2.73721	0.00619633	0.0428007
EXOC4	387.778	2.04331	0.251111	8.13709	4.04886e-16	2.77471e-14
EXOC7	632.087	0.381259	0.134025	2.84468	0.00444565	0.0324806
EYA2	237.349	-1.11374	0.216607	-5.14176	2.72175e-07	6.15504e-06
EYA4	6826.18	0.707724	0.161256	4.38883	1.1396e-05	0.000178797
EZH1	362.607	0.598765	0.172272	3.4757	0.000509523	0.00534155
F12	736.283	-0.357549	0.132206	-2.70449	0.006841	0.0462132
FAM160B1	89.4262	2.02696	0.422951	4.79242	1.6478e-06	3.24705e-05
FAM184B	48.916	2.01939	0.557517	3.62212	0.000292203	0.00324982
FAM186A	264.131	0.76056	0.220688	3.44632	0.000568287	0.00584155
FAM212A	2910.84	2.47048	0.413342	5.97685	2.27499e-09	7.60839e-08
FAM222A	355.966	1.37518	0.189647	7.25128	4.12863e-13	2.13584e-11
FAM43A	1944.08	-0.472684	0.132059	-3.57934	0.000344458	0.0037788
FAM53A	8.44377	-6.53925	2.30174	-2.841	0.00449718	0.0328066
FANCB	80.4877	3.09386	0.440917	7.01687	2.2689e-12	1.0775e-10
FBN1	289.024	-0.602605	0.203493	-2.96131	0.00306338	0.0240626
FBN3	1070.3	1.59423	0.190124	8.38522	5.0631e-17	3.69918e-15
FBRS	570.246	-0.467156	0.142066	-3.2883	0.00100796	0.00953543
FBXO8	868.934	-1.10798	0.153947	-7.19711	6.1503e-13	3.14062e-11
FGA	190.168	-1.60145	0.389265	-4.11403	3.88813e-05	0.000521602
FGD6	257.147	1.03365	0.227437	4.54478	5.49919e-06	9.70843e-05
FGF23	188.848	-1.65011	0.360484	-4.57748	4.70604e-06	8.44067e-05
FHAD1	248.554	5.06793	0.656809	7.71599	1.20048e-14	7.21654e-13
FHDC1	1863.48	2.73609	0.366548	7.46447	8.36356e-14	4.7284e-12
FHIT	2675.53	-0.421999	0.147881	-2.85363	0.00432233	0.0318687
FIGNL2	1036.94	0.504905	0.115158	4.38445	1.16281e-05	0.000181651
FMNL1	566.888	0.580891	0.183562	3.16455	0.00155323	0.0137361
FNDC5	79.8226	1.64264	0.395143	4.15709	3.22325e-05	0.000442405
FOXP2	7.94838	-6.45201	2.4086	-2.67874	0.00739002	0.0492611
FURIN	4401.79	1.67467	0.446871	3.74755	0.000178571	0.00209391
FZD3	790.157	0.39702	0.126744	3.13245	0.00173354	0.014964
GABRA4	806.177	0.51706	0.120642	4.2859	1.82005e-05	0.000268429
GALK1	356.333	-0.483941	0.175662	-2.75496	0.00586994	0.041055
GALNT14	127.08	10.4426	1.47266	7.09098	1.33168e-12	6.58768e-11
GDF2	35.7862	2.90315	0.782552	3.70985	0.000207383	0.00238465
GGT5	257.297	-0.568111	0.207569	-2.73698	0.00620064	0.0428007
GIGYF2	826.65	4.91321	0.427187	11.5013	1.29927e-30	2.68272e-28
GIMAP7	112.916	1.63195	0.392689	4.15584	3.24092e-05	0.000443549
GIT2	177.913	1.68496	0.322011	5.2326	1.67139e-07	3.91162e-06
GLO1	974.685	-0.312183	0.114346	-2.73017	0.00633016	0.0433337
GMPPB	136.979	4.59014	0.420993	10.9031	1.11383e-27	1.95911e-25
GNG8	625.44	-0.7912	0.187871	-4.2114	2.53791e-05	0.000358707
GNGT1	2733.31	0.339386	0.126407	2.68487	0.00725582	0.0485323
GNRHR2	153.593	-1.05739	0.284578	-3.71563	0.000202699	0.00233645
GPAM	10.9265	-6.91113	2.08623	-3.31273	0.000923906	0.00891794
GPATCH2	513.604	-0.551326	0.205466	-2.68329	0.00729018	0.0486935
GPHN	57.2968	2.91659	0.540942	5.39169	6.97978e-08	1.7821e-06
GPM6B	460.699	-0.671211	0.188262	-3.56531	0.000363428	0.00395332
GPR137B	1771.36	-0.602803	0.106356	-5.66777	1.44664e-08	4.16371e-07
GPR146	14.5646	7.31733	1.87382	3.90504	9.42105e-05	0.00118049
GPR179	1607.36	1.40415	0.156717	8.95975	3.25409e-19	2.91579e-17
GPR87	9.37669	6.68204	2.15193	3.10515	0.00190185	0.016201
GPRIN2	45.9016	-2.89814	0.636603	-4.5525	5.30116e-06	9.39373e-05
GPRIN3	2865.87	0.675292	0.126122	5.35426	8.5907e-08	2.15858e-06
GPS1	47.4194	2.42453	0.55419	4.37492	1.21479e-05	0.000187916
GRID2	740.555	0.688777	0.203474	3.38508	0.000711587	0.00704026
GRIN2C	161.957	0.925839	0.262047	3.5331	0.000410716	0.00442289
GRINA	1032.4	-0.549902	0.137955	-3.9861	6.71681e-05	0.000864447
GRM5	312.962	-1.45503	0.239751	-6.06891	1.28778e-09	4.4968e-08
GSDMA	596.146	0.955569	0.165365	5.77854	7.53503e-09	2.25056e-07
GTDC1	117.649	1.57593	0.456179	3.45462	0.000551073	0.00571407
GTPBP1	1415.77	-0.876408	0.172905	-5.06873	4.00482e-07	8.84599e-06
GTPBP3	50.3966	-9.11665	1.53525	-5.9382	2.8817e-09	9.43808e-08
GUCA1A	39.7274	8.76504	1.55898	5.6223	1.88431e-08	5.29503e-07
GUCA1B	16.0407	7.45663	1.81022	4.1192	3.80196e-05	0.00051294
GUCD1	37.4555	-2.08092	0.762195	-2.73017	0.00633017	0.0433337
HAP1	438.186	0.817672	0.166233	4.91884	8.70571e-07	1.8213e-05
HAPLN4	41.7006	-8.84341	1.55122	-5.70093	1.19157e-08	3.47162e-07
HAUS3	2088.32	1.44319	0.139618	10.3367	4.8063e-25	6.91671e-23
HDHD2	10.1747	-6.80832	2.10149	-3.23976	0.00119629	0.0110352
HDLBP	687.8	-0.380246	0.126221	-3.01255	0.00259061	0.0209232
HEATR9	171.57	1.00407	0.283831	3.53757	0.000403829	0.00436416
HEXDC	428.473	4.18451	0.257176	16.271	1.58582e-59	1.25518e-56
HHATL	30.5126	-4.06002	1.05261	-3.8571	0.000114741	0.00141189
HIGD1B	2409.71	-0.449382	0.110115	-4.08102	4.48378e-05	0.000593133
HNF1A	41.6964	5.35693	0.979103	5.47126	4.46845e-08	1.16597e-06
HNRNPL	157.776	-0.763838	0.282054	-2.70812	0.00676646	0.0457748
HOXC13	297.426	-0.615421	0.186938	-3.29211	0.000994383	0.00944465
HPS1	40.9877	2.94321	0.62532	4.70673	2.51723e-06	4.72503e-05
HRH2	204.623	-0.834027	0.287558	-2.90038	0.00372715	0.0281851
HS3ST6	486.231	-0.849943	0.18625	-4.56346	5.03173e-06	8.94969e-05
HSD17B14	16.7831	4.42957	1.36945	3.23457	0.00121827	0.011169
HSP90AB1	397.17	-0.565793	0.183976	-3.07537	0.00210244	0.0175474
HSPG2	1171.1	-0.760885	0.129494	-5.87582	4.20762e-09	1.3146e-07
HTT	1156.63	1.82784	0.137556	13.2879	2.71996e-40	7.17615e-38
IBTK	780.937	1.27282	0.163977	7.76218	8.34847e-15	5.2167e-13
ICAM2	76.3493	-1.66943	0.39899	-4.18415	2.86239e-05	0.000399809
IL12RB1	9.1818	-6.66018	2.18462	-3.04867	0.00229858	0.0188206
IL17REL	62.7569	1.62176	0.49039	3.30707	0.000942773	0.00906311
ILF3	4981.87	2.0122	0.134467	14.9643	1.25652e-50	5.42476e-48
INSC	64.4535	2.14077	0.519282	4.12256	3.7469e-05	0.000506953
INSR	144.557	1.5665	0.295058	5.30911	1.10159e-07	2.65556e-06
IRGQ	1861.47	0.598461	0.111184	5.38263	7.34071e-08	1.86423e-06
IRX2	152.578	0.936097	0.286409	3.26839	0.00108162	0.0101114
ISCA1	194.797	-1.46459	0.292083	-5.0143	5.32261e-07	1.14896e-05
ITCH	1035.14	2.55629	0.132888	19.2365	1.83296e-82	2.90157e-79
ITGB1	215.707	1.94625	0.297048	6.55196	5.67873e-11	2.40788e-09
ITGB3	327.519	2.29786	0.20538	11.1884	4.64858e-29	8.83045e-27
JUP	880.661	0.673846	0.151692	4.4422	8.9043e-06	0.00014632
KAT5	372.896	-1.10311	0.185234	-5.95523	2.59707e-09	8.56493e-08
KCNB2	85.7951	-2.41186	0.402874	-5.98664	2.14218e-09	7.21503e-08
KCND3	917.156	0.952273	0.198214	4.80427	1.5532e-06	3.0734e-05
KCNG4	277.222	3.7155	0.256929	14.4612	2.13106e-47	8.43367e-45
KCNH5	348.395	0.93463	0.248023	3.76833	0.000164346	0.00195609
KCNK6	92.9313	1.59719	0.360699	4.42804	9.50941e-06	0.000153606
KCNMA1	1094.92	-0.698059	0.110765	-6.30214	2.9357e-10	1.09777e-08
KCNS3	36.7848	8.65397	1.59482	5.4263	5.75341e-08	1.47692e-06
KCTD13	1612.07	-0.469841	0.135103	-3.47765	0.000505838	0.00532644
KCTD16	196.431	-0.818721	0.237296	-3.4502	0.000560165	0.0057957
KDELR2	4940.87	0.843657	0.200265	4.21271	2.52326e-05	0.0003577
KEAP1	235.796	-0.856565	0.228075	-3.75563	0.000172908	0.00203757
KIAA0319L	204.951	1.16238	0.251056	4.62995	3.65746e-06	6.73228e-05
KIAA0368	1474.24	0.753987	0.163389	4.61468	3.93703e-06	7.18122e-05
KIAA2026	479.659	0.550783	0.172972	3.18423	0.00145142	0.0129321
KIF5C	72.4201	1.33092	0.417085	3.191	0.00141782	0.0126803
KLHL10	1218.49	-0.710469	0.113515	-6.2588	3.87957e-10	1.39577e-08
KLHL11	3337.53	-0.579374	0.126575	-4.57731	4.71e-06	8.44067e-05
KLHL35	38.5227	3.3339	0.693898	4.8046	1.5506e-06	3.0734e-05
KLHL40	327.978	-1.83481	0.186818	-9.82139	9.10763e-23	1.10903e-20
KPNA1	651.625	-0.776841	0.216896	-3.58162	0.000341464	0.00376245
KPNA6	917.198	-0.436761	0.138418	-3.15536	0.00160298	0.0140453
KRT5	315.586	2.57322	0.802004	3.2085	0.00133431	0.0120469
KRT6A	58.7791	2.95801	0.514326	5.75123	8.85959e-09	2.6133e-07
KY	215.078	-1.163	0.266862	-4.35804	1.3123e-05	0.000200996
L3MBTL3	109.969	1.7229	0.32798	5.25306	1.49593e-07	3.55209e-06
LARGE2	1369.84	2.98269	0.55933	5.33262	9.68066e-08	2.39445e-06
LCT	194.292	3.87441	1.09485	3.53874	0.000402036	0.00435907
LDAH	1094.41	1.0589	0.141627	7.47669	7.62202e-14	4.36108e-12
LMBRD2	453.136	-0.469587	0.152192	-3.08548	0.00203221	0.0171117
LMTK3	206.339	1.7944	0.253476	7.07916	1.45033e-12	6.95721e-11
LPCAT4	662.855	-0.523396	0.171221	-3.05684	0.00223683	0.0184422
LRFN4	7994.15	0.606848	0.200816	3.02191	0.00251186	0.0203564
LRIF1	253.864	-0.640327	0.218907	-2.9251	0.00344343	0.02659
LRIG2	463.081	0.432695	0.160321	2.69892	0.00695642	0.0467933
LRP1B	423.254	1.12917	0.164385	6.86903	6.46377e-12	2.92347e-10
LRP4	2012.52	2.04818	0.194379	10.537	5.83103e-26	8.93276e-24
LRRC1	1202.67	0.435316	0.139839	3.11297	0.00185213	0.0158198
LRRC10	450.572	2.41251	0.197527	12.2136	2.63064e-34	5.6786e-32
LRRC6	192.693	-0.936954	0.299155	-3.132	0.00173619	0.014964
LSM4	133.691	1.94583	0.344329	5.65108	1.59447e-08	4.53422e-07
LTBP2	574.647	0.546273	0.157146	3.47622	0.00050853	0.00534155
LUC7L	114.974	-1.146	0.31952	-3.58663	0.000334984	0.00370825
LY6K	28.5622	-8.2974	1.71541	-4.83698	1.31827e-06	2.65273e-05
LYSMD1	2204.14	0.513534	0.120732	4.25351	2.10443e-05	0.000304964
LZTS1	926.439	13.3085	1.44778	9.19234	3.844e-20	3.65103e-18
MAP3K1	141.62	1.44854	0.288598	5.01924	5.18776e-07	1.12496e-05
MAP3K10	1008.59	3.81282	0.409886	9.30216	1.37618e-20	1.39052e-18
MAPK8IP1	633.992	1.82926	0.183353	9.97669	1.92796e-23	2.47457e-21
MAPKAPK2	113.06	-1.97299	0.331167	-5.9577	2.55819e-09	8.49568e-08
MARS	144.295	1.7818	0.340368	5.23493	1.65052e-07	3.89965e-06
MCM8	1568.65	1.24947	0.132943	9.39854	5.5328e-21	5.83895e-19
MCTP1	56.0823	1.81509	0.486112	3.73389	0.000188548	0.00219413
MDN1	414.64	1.16169	0.189034	6.14542	7.97537e-10	2.82649e-08
MED12L	55.7798	-1.7421	0.52664	-3.30794	0.000939834	0.00905329
MED24	661.437	-0.546969	0.149144	-3.66739	0.000245037	0.00280405
MED28	209.973	0.848537	0.252323	3.36289	0.000771298	0.00759937
MEIS3	317.831	2.90297	0.209605	13.8497	1.27775e-43	4.33431e-41
MEN1	1185.08	0.313347	0.112394	2.78793	0.00530467	0.0375438
METTL23	276.81	-1.56075	0.246573	-6.32978	2.45515e-10	9.40284e-09
METTL27	3765.27	1.5621	0.163673	9.54403	1.37393e-21	1.48291e-19
MFGE8	805.779	0.630426	0.139891	4.50656	6.58861e-06	0.000112958
MFSD14A	86.6243	9.88966	1.48828	6.64501	3.03193e-11	1.29717e-09
MGAT4A	443.649	0.908991	0.191213	4.75382	1.99604e-06	3.85333e-05
MKL1	433.377	0.750026	0.225448	3.32682	0.00087842	0.00854839
MKRN3	440.131	-0.694776	0.174401	-3.98378	6.78267e-05	0.000870565
MLF1	3064.65	1.92269	0.142782	13.4659	2.48236e-41	7.36795e-39
MLX	285.645	0.697068	0.210299	3.31465	0.000917571	0.00887484
MMP11	26.9247	2.63929	0.791469	3.33467	0.000854012	0.00834507
MN1	34.3189	2.40273	0.842157	2.85307	0.00432988	0.0318687
MPND	149.062	1.19	0.273759	4.34688	1.38088e-05	0.000210186
MPPED1	12.0953	7.04932	1.97734	3.56505	0.000363782	0.00395332
MPV17L	519.264	2.11671	0.168767	12.5422	4.38469e-36	9.91566e-34
MRPL30	692.955	1.16745	0.128015	9.11968	7.53467e-20	6.88118e-18
MRPL38	1645.28	0.957363	0.128366	7.45808	8.77917e-14	4.84794e-12
MRPS30	489.401	-0.773144	0.199267	-3.87993	0.000104487	0.00130581
MRPS5	40.7549	2.61895	0.831683	3.14897	0.00163845	0.014277
MS4A7	154.02	1.17981	0.277112	4.25752	2.06703e-05	0.000301114
MTRR	863.401	-0.468304	0.121466	-3.85543	0.000115527	0.00141766
MTX3	316.369	0.612382	0.185825	3.29548	0.000982539	0.00935086
MUC5B	161.709	1.23743	0.315877	3.91745	8.94917e-05	0.00113332
MXRA7	121.056	1.64776	0.367868	4.47923	7.49131e-06	0.000126163
MYH1	334.843	-0.668367	0.183147	-3.64934	0.000262915	0.00297991
MYH2	133.952	1.47249	0.394418	3.73333	0.000188966	0.00219413
MYO15A	8.64199	6.56429	2.25728	2.90805	0.00363688	0.027656
NAPA	358.709	1.11264	0.184045	6.04547	1.48977e-09	5.12675e-08
NARF	351.545	2.20057	0.254844	8.63497	5.87436e-18	4.64955e-16
NARFL	218.241	-0.903946	0.223225	-4.04948	5.13323e-05	0.000671563
NARS	354.955	0.597619	0.176348	3.38887	0.000701821	0.00695813
NCS1	7.89455	6.43383	2.307	2.78883	0.00528996	0.0374955
ND1	121947	1.07452	0.350555	3.06519	0.00217532	0.0180289
NECTIN3	9956.05	0.672357	0.178548	3.7657	0.000166082	0.00196689
NEURL1	10.3668	6.82684	2.0797	3.28261	0.00102851	0.00969121
NFAM1	17.7685	7.60422	1.76501	4.30832	1.64496e-05	0.000245657
NFATC1	305.18	-0.841125	0.189533	-4.43787	9.08532e-06	0.00014878
NFE2L3	9.92991	-6.77317	2.10919	-3.21126	0.00132152	0.011984
NLRC3	276.087	1.66254	0.248784	6.68264	2.34682e-11	1.01318e-09
NMNAT1	58.7427	3.14727	0.59749	5.26749	1.38301e-07	3.30045e-06
NOM1	455.415	-0.618441	0.163378	-3.78535	0.000153495	0.00183614
NQO1	531.776	-1.17972	0.208287	-5.66393	1.47944e-08	4.23245e-07
NT5C3B	1412.66	-0.866969	0.137228	-6.31771	2.6547e-10	1.00057e-08
NUBP1	1146.2	1.05712	0.134684	7.84887	4.19802e-15	2.69411e-13
NUFIP2	120.108	1.56861	0.306461	5.11845	3.08065e-07	6.90094e-06
NUP88	45.7039	1.84974	0.583386	3.17069	0.00152077	0.0135246
NXF1	811.874	2.09048	0.189497	11.0318	2.68536e-28	4.90491e-26
OBSCN	16.1309	-7.47317	1.82022	-4.10564	4.0319e-05	0.000539366
ORAI2	451.722	0.489429	0.158111	3.09548	0.00196494	0.0166041
ORAI3	115.675	1.29396	0.317942	4.06979	4.70555e-05	0.000617311
OS9	318.244	-0.692149	0.197563	-3.50343	0.000459303	0.00489065
OSBP	183.236	2.84843	0.272774	10.4425	1.5863e-25	2.35417e-23
OVOL1	2333.28	-0.541749	0.118486	-4.57225	4.82524e-06	8.61468e-05
P2RX5	1090.83	0.566876	0.119271	4.75284	2.00581e-06	3.85651e-05
P2RX7	107.528	-1.0336	0.330279	-3.12948	0.00175118	0.0150659
P3H3	1471.98	0.442336	0.106946	4.13609	3.53274e-05	0.000479343
PANK2	1166.15	-0.359489	0.124861	-2.87912	0.00398791	0.0298512
PARP11	373.885	-0.506419	0.177795	-2.84834	0.00439484	0.0321783
PCBP3	61.9869	-1.67199	0.556566	-3.00412	0.00266349	0.0214026
PCYOX1L	38.2906	1.93439	0.661854	2.92269	0.00347024	0.0267535
PCYT1A	319.475	0.807512	0.203319	3.97164	7.13784e-05	0.000913682
PDE10A	154.021	1.33639	0.298403	4.47846	7.51826e-06	0.000126163
PDE1C	151.106	0.739896	0.264996	2.7921	0.00523675	0.0373414
PDE6A	142.176	0.865358	0.284599	3.04062	0.00236089	0.0192313
PDE6B	551.681	0.816789	0.210661	3.87726	0.00010564	0.00131331
PDIA5	353.414	1.56333	0.201194	7.77029	7.83081e-15	4.95847e-13
PDLIM5	1466.27	1.14804	0.164726	6.96937	3.18359e-12	1.48224e-10
PDLIM7	2055.7	0.4738	0.104998	4.51245	6.40826e-06	0.000110264
PDPN	70.1626	1.68652	0.464743	3.62892	0.000284611	0.00318778
PEX11B	1110.02	-0.896316	0.110888	-8.08305	6.3169e-16	4.22521e-14
PEX16	214.866	2.47487	0.300857	8.22607	1.93451e-16	1.37119e-14
PFN2	332.251	1.17939	0.1812	6.50875	7.57786e-11	3.07572e-09
PGA5	51.5541	-1.44926	0.507283	-2.8569	0.00427797	0.0316944
PGP	30.7831	-8.40546	1.60639	-5.23253	1.67205e-07	3.91162e-06
PHF12	24.4341	3.31161	1.23638	2.67847	0.0073959	0.0492611
PHF14	2060.18	2.2839	0.386615	5.90742	3.47511e-09	1.13036e-07
PHF21A	278.178	2.22916	0.218117	10.22	1.6135e-24	2.18929e-22
PHKA1	850.999	0.697016	0.124835	5.58351	2.35719e-08	6.5083e-07
PHOX2A	3258.24	-0.545482	0.139638	-3.90639	9.36852e-05	0.00118049
PHYKPL	417.224	1.26056	0.183293	6.87727	6.10095e-12	2.78591e-10
PI3	450.389	-0.916736	0.187668	-4.88489	1.03485e-06	2.10022e-05
PI4KA	1098.49	-0.350072	0.117697	-2.97434	0.00293616	0.0233565
PIEZO1	3590.62	-0.646592	0.17011	-3.80102	0.0001441	0.00173688
PIK3CB	547.928	0.565447	0.190243	2.97223	0.00295647	0.0234192
PIP	782.431	1.43997	0.157054	9.16866	4.78938e-20	4.45976e-18
PITPNM2	696.697	-0.578721	0.174379	-3.31875	0.000904198	0.00878126
PKD2	154.144	-1.59953	0.309952	-5.16057	2.46201e-07	5.62119e-06
PKP4	12.4068	-7.09448	1.9821	-3.57928	0.00034454	0.0037788
PLA2G2A	572.947	2.49935	0.50056	4.9931	5.94173e-07	1.26535e-05
PLAC9	492.797	3.06422	0.204718	14.968	1.18799e-50	5.42476e-48
PLCD4	61.3051	1.19748	0.44743	2.67636	0.00744267	0.0494339
PLEC	2606.03	-0.350058	0.119244	-2.93565	0.00332852	0.0258287
PLK1	2008.2	-0.572505	0.132171	-4.33155	1.48065e-05	0.000223226
PLPP2	461.191	-0.726631	0.177717	-4.0887	4.33794e-05	0.000577055
PLPPR1	311.325	0.892875	0.188813	4.72889	2.25751e-06	4.30559e-05
PMAP-23	63.5029	1.58359	0.467281	3.38894	0.000701628	0.00695813
PMAP-36	321.574	1.30129	0.223111	5.83247	5.46137e-09	1.67329e-07
PMM1	100.803	1.65305	0.413496	3.99775	6.39488e-05	0.000825252
PNPO	226.154	-0.905474	0.225538	-4.01472	5.95155e-05	0.000770133
PODNL1	11.4171	-6.97453	2.00747	-3.47428	0.000512221	0.00535802
POFUT1	384.82	-0.603842	0.211832	-2.85057	0.00436415	0.032033
POFUT2	22.7209	3.59296	1.20473	2.98237	0.00286028	0.0228678
POLA2	273.498	0.89068	0.237142	3.7559	0.000172718	0.00203757
POLDIP2	203.415	3.16988	0.870781	3.64027	0.00027235	0.0030649
PON3	1991.42	-0.621567	0.147185	-4.22302	2.41051e-05	0.000343769
POU2F2	76.307	2.82587	0.434448	6.5045	7.7951e-11	3.11084e-09
PPARGC1B	193.921	1.97975	0.279274	7.0889	1.35183e-12	6.61838e-11
PPCDC	383.538	0.891935	0.210176	4.24375	2.19816e-05	0.000316335
PPM1F	2221.77	0.763505	0.110471	6.91135	4.80059e-12	2.2134e-10
PPP1R13L	341.585	0.635071	0.17782	3.57142	0.000355055	0.00388515
PPP1R14A	289.13	-1.1211	0.198591	-5.64529	1.64908e-08	4.66158e-07
PRKAA1	175.002	1.35701	0.318165	4.2651	1.99809e-05	0.000292868
PRKD2	165.216	-0.9627	0.334999	-2.87374	0.00405646	0.030242
PRPF19	753.556	2.78031	0.959501	2.89766	0.00375955	0.0283398
PRPF39	48.6835	1.50857	0.529669	2.84814	0.0043975	0.0321783
PRPF8	8344.61	-0.481769	0.165885	-2.90423	0.00368154	0.0278846
PRSS53	84.689	2.61079	0.442148	5.9048	3.53081e-09	1.14067e-07
PRSS58	2131.52	-1.6999	0.109809	-15.4805	4.69827e-54	2.47912e-51
PSMC5	915.42	-0.421087	0.133015	-3.16572	0.001547	0.0137321
PSMD3	1088.29	1.08609	0.12573	8.63833	5.70412e-18	4.59133e-16
PSPN	1070.89	2.71552	0.136631	19.8748	6.7255e-88	1.59697e-84
PTBP1	427.06	0.878863	0.165173	5.32086	1.0328e-07	2.52823e-06
PTBP3	83.7634	2.01387	0.529576	3.8028	0.000143068	0.00173282
PTK6	51.8669	2.03488	0.575276	3.53723	0.000404344	0.00436416
PTPN9	9004.32	0.849777	0.179789	4.72652	2.28398e-06	4.33865e-05
PTPRQ	80.0735	1.46055	0.453067	3.22369	0.0012655	0.0115574
PXMP4	281.123	-0.825407	0.202613	-4.07381	4.62495e-05	0.000610109
R3HDM2	788.047	1.26462	0.131505	9.61651	6.81035e-22	7.52148e-20
R3HDM4	605.149	0.760353	0.135684	5.60386	2.09636e-08	5.85623e-07
RAB3D	55.3578	1.37681	0.495269	2.77993	0.00543702	0.0383662
RABEP1	406.845	-0.557737	0.16819	-3.31611	0.000912805	0.00884676
RABEP2	1555.54	0.87556	0.148631	5.89082	3.84282e-09	1.23308e-07
RAD17	162.496	-0.792809	0.28992	-2.73458	0.00624599	0.0430511
RAD50	51.7923	-1.42297	0.525089	-2.70996	0.00672912	0.0455912
RAD51AP2	148.702	-1.28792	0.373377	-3.44939	0.000561854	0.00580044
RAE1	13.5767	7.21601	1.9095	3.779	0.000157461	0.00187885
RASAL2	1268.87	0.412523	0.105636	3.90516	9.41649e-05	0.00118049
RASGRF1	75.8697	1.37684	0.463631	2.96968	0.00298109	0.023517
RBBP4	11.1082	6.9265	2.036	3.40202	0.000668903	0.0067159
RBM39	3566.11	1.16861	0.136936	8.53398	1.41395e-17	1.06585e-15
RBM48	38.0587	1.86641	0.619457	3.01298	0.00258692	0.0209232
RBM6	1430.96	1.97095	0.39319	5.0127	5.36702e-07	1.1533e-05
RBP3	112.634	1.95634	0.430962	4.53948	5.63937e-06	9.84609e-05
RC3H1	241.565	-1.13008	0.212158	-5.32661	1.00064e-07	2.46218e-06
RECQL5	116.21	0.918521	0.313419	2.93065	0.00338254	0.0261753
RETREG3	352.62	-0.5623	0.175602	-3.20212	0.00136421	0.0122469
REXO1	885.637	-0.402137	0.117087	-3.43453	0.000593589	0.00606227
RFC1	253.669	1.25938	0.34557	3.64436	0.00026806	0.00303037
RFNG	449.157	4.45391	0.711555	6.25941	3.86446e-10	1.39577e-08
RGS22	58.3316	1.48025	0.461938	3.20444	0.00135324	0.0121715
RHBDF2	861.208	0.510268	0.16207	3.14844	0.00164145	0.014277
RHOT2	525.964	0.465525	0.156338	2.97769	0.00290429	0.0231418
RHPN2	322.887	2.00835	0.230644	8.70755	3.1052e-18	2.54252e-16
RIN1	456.392	0.514883	0.151074	3.40815	0.000654055	0.00660874
RMND5A	53.109	2.73129	0.550277	4.96347	6.9243e-07	1.46149e-05
RNF123	331.523	1.10947	0.188726	5.87872	4.13462e-09	1.30035e-07
RNF13	400.75	0.46977	0.167612	2.80273	0.00506722	0.0363508
RNF144B	905.926	-0.61196	0.132483	-4.61917	3.85278e-06	7.06443e-05
RNF169	349.28	0.499328	0.17745	2.8139	0.00489437	0.0353243
RNF40	185.649	1.30977	0.268459	4.87883	1.06714e-06	2.15654e-05
ROS1	1646.1	0.595307	0.133946	4.44438	8.81464e-06	0.00014535
RREB1	460.373	1.22358	0.211264	5.79171	6.96733e-09	2.09417e-07
RRP12	1100.52	0.771525	0.157639	4.89426	9.86763e-07	2.01989e-05
RSPO3	638.552	2.7108	0.52496	5.16381	2.41974e-07	5.55138e-06
RSRP1	464.609	-0.697922	0.158117	-4.41397	1.01493e-05	0.000161742
RWDD2B	625.293	1.17813	0.400523	2.94149	0.00326641	0.0254298
S100PBP	846.352	0.747215	0.140479	5.31905	1.04312e-07	2.53542e-06
SALL3	3207.69	0.539933	0.129145	4.18081	2.90467e-05	0.00040205
SALL4	634.271	-26.0276	4.78483	-5.4396	5.34008e-08	1.37826e-06
SAMD12	23.9712	4.19377	1.39864	2.99847	0.0027134	0.0217668
SARS	65.7699	-9.50078	1.50965	-6.29338	3.10619e-10	1.15245e-08
SCARF1	449.18	-0.974023	0.182014	-5.35137	8.7292e-08	2.18184e-06
SCN4A	11510.1	-0.617239	0.196642	-3.1389	0.00169585	0.0147232
SCN8A	524.386	0.613498	0.144825	4.23615	2.2739e-05	0.000326246
SCRT1	652.524	-0.577481	0.129926	-4.44468	8.8022e-06	0.00014535
SCUBE2	1868.38	0.9579	0.10931	8.76318	1.8982e-18	1.60974e-16
SELENBP1	769.294	-0.464332	0.139007	-3.34036	0.000836708	0.00820976
SEMA3G	319.177	1.02316	0.225281	4.54171	5.5799e-06	9.81443e-05
SEMA4D	502.191	-0.64482	0.18877	-3.4159	0.000635714	0.00645086
SERINC3	2345.78	-0.929777	0.120275	-7.73043	1.07188e-14	6.61085e-13
SETBP1	29.3636	8.32893	1.61291	5.1639	2.41854e-07	5.55138e-06
SETD4	237.835	0.949348	0.310874	3.0538	0.00225962	0.0185656
SEZ6L2	811.713	-0.522558	0.118846	-4.39695	1.09783e-05	0.000173786
SGCE	456.829	0.595596	0.181363	3.284	0.00102344	0.00966269
SGIP1	151.785	1.18294	0.285699	4.14052	3.46526e-05	0.000471533
SH2B1	311.14	0.606108	0.191917	3.15817	0.00158763	0.0139469
SH3PXD2B	1351.07	-0.497686	0.13635	-3.65006	0.000262176	0.00297865
SHPK	1047.92	1.01125	0.13892	7.2794	3.35319e-13	1.76937e-11
SIPA1L3	138.77	-1.30541	0.291415	-4.47955	7.48012e-06	0.000126163
SIRT3	213.88	1.10848	0.244677	4.5304	5.88726e-06	0.000102039
SIRT5	1396.24	0.577374	0.130565	4.42212	9.77356e-06	0.0001565
SL44-1	54.5246	-1.59251	0.574564	-2.77168	0.00557677	0.0391776
SLA-DRB5	561.04	0.503255	0.138862	3.62415	0.000289918	0.00323198
SLC12A6	1683.28	1.85737	0.176154	10.544	5.41501e-26	8.57197e-24
SLC16A1	597.088	0.575615	0.147366	3.90602	9.38292e-05	0.00118049
SLC17A4	215.321	-1.1972	0.237582	-5.03911	4.67703e-07	1.0283e-05
SLC18A1	89.4752	1.20619	0.37676	3.20148	0.00136725	0.012251
SLC22A12	1609.2	0.69342	0.119238	5.81543	6.04789e-09	1.84112e-07
SLC25A15	4910.53	-0.74478	0.140036	-5.31847	1.04641e-07	2.53542e-06
SLC25A19	371.782	-0.712338	0.194711	-3.65843	0.000253761	0.00288996
SLC25A23	77.002	3.5114	0.633943	5.53898	3.04242e-08	8.25627e-07
SLC25A33	10.1763	-6.80854	2.08916	-3.25898	0.00111815	0.0103712
SLC26A1	65.4152	-1.15871	0.424248	-2.7312	0.00631034	0.0433337
SLC26A11	19.3586	-7.73632	1.7363	-4.45564	8.36414e-06	0.000138886
SLC29A2	286.238	1.20458	0.23543	5.11653	3.11212e-07	6.93871e-06
SLC37A3	188.942	0.692444	0.252412	2.74331	0.00608238	0.0422234
SLC38A9	8.6896	-6.58067	2.2251	-2.95747	0.00310175	0.0242673
SLC39A11	217.714	-0.722083	0.247792	-2.91407	0.00356753	0.0272382
SLC39A3	3624.82	-0.628601	0.128398	-4.89572	9.79477e-07	2.01365e-05
SLC41A3	10.8513	6.8928	2.09041	3.29734	0.000976039	0.00930765
SLC4A11	1859.57	1.10668	0.183171	6.04177	1.52437e-09	5.20809e-08
SLC9C1	283.343	-0.74521	0.204885	-3.63721	0.000275606	0.00309421
SLX4	5556.35	0.705372	0.162368	4.34429	1.39729e-05	0.000212004
SMARCA4	1638.2	-0.512257	0.129769	-3.94746	7.89842e-05	0.00100562
SMARCD2	955.67	-0.398127	0.127309	-3.12724	0.00176458	0.0151263
SMC3	145.092	1.45794	0.290424	5.02005	5.1659e-07	1.12496e-05
SMIM13	2364.18	0.742501	0.115827	6.41044	1.45104e-10	5.69504e-09
SNTB2	54.8166	2.17727	0.628306	3.46531	0.00052962	0.00552477
SNX19	306.658	-0.94442	0.210742	-4.48139	7.41568e-06	0.000126163
SNX9	1713.29	0.870849	0.118841	7.32783	2.33917e-13	1.26235e-11
SOCS7	385.535	1.48453	0.227075	6.53764	6.24979e-11	2.62657e-09
SPAG17	1860.07	0.410035	0.11253	3.6438	0.000268643	0.00303037
SPATC1	9.67559	-6.73577	2.19659	-3.06647	0.00216603	0.0179834
SPPL3	143.117	1.3555	0.283145	4.7873	1.69039e-06	3.30185e-05
SPRY4	607.792	3.83853	0.20655	18.584	4.32729e-77	5.13757e-74
SPTBN2	1781.91	0.314098	0.115906	2.70993	0.00672972	0.0455912
SSH1	367.01	0.768399	0.209898	3.66082	0.000251407	0.00287002
SSH3	1440.95	0.308868	0.10622	2.90781	0.00363971	0.027656
SSTR1	2967.59	0.351178	0.120854	2.9058	0.00366319	0.0277899
ST3GAL1	728.954	3.10389	0.222698	13.9377	3.73917e-44	1.36595e-41
ST7L	4116.66	3.12102	0.188969	16.516	2.81415e-61	2.67288e-58
STAB2	455.891	-1.17528	0.15752	-7.46115	8.57687e-14	4.79195e-12
STAT5A	411.816	-0.583725	0.217388	-2.68518	0.00724908	0.0485323
STK25	7.69406	-6.40514	2.32379	-2.75633	0.00584532	0.0409431
STK39	312.249	1.19758	0.24477	4.89269	9.94689e-07	2.02737e-05
STRBP	626.47	0.667899	0.14784	4.51772	6.25102e-06	0.000107949
STX4	90.8875	2.15897	0.418699	5.15637	2.51784e-07	5.72115e-06
STXBP1	142.404	1.01417	0.287805	3.52382	0.000425378	0.00454982
SUN2	1844.06	-0.574512	0.137436	-4.18022	2.9123e-05	0.00040205
SV2B	282.018	2.89067	0.221538	13.0482	6.50822e-39	1.62671e-36
SYNGR3	151.369	-0.920508	0.290878	-3.16458	0.00155306	0.0137361
SYT12	471.034	-0.580145	0.157443	-3.6848	0.00022888	0.00262549
TAF13	331.961	0.575854	0.194557	2.95983	0.00307813	0.0241222
TAF1C	26.6678	3.84172	1.10876	3.46487	0.000530489	0.00552477
TAF6L	709.139	25.5378	4.78481	5.33726	9.43639e-08	2.34625e-06
TANC2	61.0445	1.38786	0.45302	3.06357	0.00218711	0.0180951
TBL3	67.6571	-1.35599	0.442781	-3.06245	0.00219535	0.0181317
TBX2	7.44717	-6.35807	2.35269	-2.70247	0.00688258	0.046384
TCF20	548.096	-0.626784	0.175562	-3.57015	0.000356776	0.00389501
TENM4	937.752	0.503015	0.11853	4.24377	2.19792e-05	0.000316335
TEX101	255.814	-0.583034	0.206134	-2.82842	0.00467781	0.0339159
TG	372.357	0.923243	0.20635	4.47416	7.67123e-06	0.000128277
TIAF1	50.6585	1.43896	0.523213	2.75023	0.00595534	0.04153
TIGAR	290.965	-1.55793	0.2401	-6.4887	8.65817e-11	3.42647e-09
TIPRL	2794.6	0.976965	0.119337	8.18661	2.68677e-16	1.8764e-14
TLE2	200.598	0.661471	0.240854	2.74636	0.00602612	0.041962
TMCO4	8.44005	-6.53864	2.24004	-2.91898	0.00351176	0.0269451
TMEFF1	130.298	1.1383	0.335708	3.39075	0.000697008	0.00694794
TMEFF2	203.82	-0.78736	0.28073	-2.80468	0.00503658	0.0361857
TMEM127	160.899	23.4713	4.78507	4.90511	9.33757e-07	1.92801e-05
TMEM132D	158.52	2.93171	0.304221	9.63679	5.59077e-22	6.32156e-20
TMEM143	451.341	1.34348	0.157248	8.54374	1.29951e-17	9.95385e-16
TMEM145	438.509	0.590911	0.195458	3.02322	0.00250102	0.0203032
TMEM163	9.18498	-6.66066	2.16989	-3.06959	0.00214351	0.0178276
TMEM175	526.15	-0.411452	0.151553	-2.7149	0.00662963	0.0450417
TMEM179B	36714.3	2.15807	0.223627	9.65034	4.8993e-22	5.67482e-20
TMEM254	483.651	3.42441	0.216658	15.8056	2.84749e-56	1.93182e-53
TMEM33	3256.2	-0.673916	0.142831	-4.71827	2.37853e-06	4.50025e-05
TMEM59L	1358.06	0.789932	0.134845	5.85808	4.68258e-09	1.45343e-07
TMEM87A	2207.59	-0.521239	0.149339	-3.49032	0.000482449	0.00510278
TMEM94	2299.78	1.06824	0.1313	8.13587	4.08991e-16	2.77471e-14
TNFAIP1	461.127	3.68624	0.938529	3.92768	8.57709e-05	0.00108911
TNFAIP8L2	685.566	0.69887	0.165876	4.2132	2.51778e-05	0.0003577
TNFSF4	666.591	0.518631	0.151291	3.42804	0.000607953	0.00618237
TNNC1	117.396	1.57261	0.314119	5.00641	5.54551e-07	1.18629e-05
TNPO2	18868	0.82694	0.240846	3.43347	0.000595902	0.00607283
TOR1A	34.3481	1.73323	0.638226	2.7157	0.00661364	0.0449974
TOX	294.385	1.36893	0.20304	6.74216	1.56053e-11	6.92612e-10
TP53I11	928.558	0.477047	0.147319	3.23819	0.0012029	0.0110709
TPM3	207.289	-0.781147	0.267534	-2.9198	0.00350256	0.0269451
TPR	1447.98	1.6293	0.144088	11.3076	1.20293e-29	2.38029e-27
TRAIP	28.6508	2.16913	0.748428	2.89825	0.00375253	0.0283319
TRAK2	148.076	1.03107	0.315198	3.27118	0.001071	0.0100319
TRDN	121.685	-1.19341	0.362595	-3.29131	0.000997203	0.00945253
TRIM24	844.834	-0.674045	0.151995	-4.43465	9.22217e-06	0.000149987
TRIM36	676.165	-0.450363	0.145484	-3.09561	0.00196408	0.0166041
TRIM42	1099.13	0.59789	0.16962	3.52487	0.00042369	0.00454199
TRIM45	304.241	0.595988	0.192722	3.09247	0.00198498	0.0167437
TRIM65	719.1	0.467178	0.133899	3.48902	0.000484797	0.00511623
TRIM66	10.1757	-6.80846	2.09189	-3.2547	0.00113513	0.0105082
TRMT112	373.729	1.31815	0.174899	7.53664	4.82222e-14	2.79277e-12
TRNAA-AGC	20.351	-7.80844	1.71989	-4.54007	5.62345e-06	9.84609e-05
TRNAD-GUC	31.3779	2.01992	0.692123	2.91845	0.00351779	0.0269451
TRNAL-CAG	65.2334	1.54667	0.531495	2.91003	0.00361393	0.0275482
TRNAS-GCU	260.074	1.99601	0.317775	6.28121	3.3595e-10	1.22725e-08
TRNAY-GUA	26.0593	-6.70887	1.629	-4.11838	3.81539e-05	0.000513295
TRPM3	7916.4	1.35193	0.177099	7.63374	2.28047e-14	1.35375e-12
TRPV1	3096.78	1.17156	0.131241	8.92681	4.38458e-19	3.85599e-17
TSNAX	213.23	1.76816	0.284293	6.21949	4.98785e-10	1.781e-08
TSPYL5	255.457	0.94395	0.234742	4.02123	5.78943e-05	0.000751202
TTC34	14.0725	7.26774	1.90499	3.8151	0.000136125	0.00165759
TTLL11	294.653	-1.38258	0.192244	-7.1918	6.39403e-13	3.23035e-11
TTLL12	13.9041	-7.25882	1.90325	-3.81391	0.000136784	0.00166135
TTPAL	528.675	-0.470484	0.146543	-3.21055	0.00132482	0.011984
TTYH2	380.553	1.43038	0.266079	5.37578	7.62501e-08	1.92613e-06
TUFM	1597.17	1.36804	0.156913	8.71842	2.82123e-18	2.35053e-16
UBE2I	271.161	-0.709429	0.253966	-2.79341	0.0052156	0.0373025
UHRF1BP1L	554.442	0.813612	0.139114	5.84852	4.95954e-09	1.52941e-07
UMPS	87.7201	1.44408	0.433771	3.32913	0.000871189	0.00849544
UNC13A	665.458	0.432591	0.129439	3.34204	0.000831651	0.00817704
USF3	195.923	1.52085	0.332053	4.58014	4.64668e-06	8.39052e-05
USP24	265.256	1.18735	0.270406	4.39099	1.12834e-05	0.000178023
USP36	971.764	1.20376	0.150016	8.02416	1.02224e-15	6.74255e-14
USP39	154.582	-1.01908	0.281642	-3.61836	0.000296474	0.00328962
VGLL4	108.779	1.10563	0.403789	2.73813	0.00617898	0.0427754
VPS33A	1213.51	1.51527	0.110359	13.7304	6.67894e-43	2.11455e-40
VPS41	203.213	-1.50102	0.247739	-6.05885	1.37099e-09	4.75243e-08
VPS4A	356.386	-0.600319	0.207446	-2.89386	0.00380534	0.0286395
VPS72	428.721	0.470372	0.162726	2.89057	0.00384539	0.0288952
VSIG10	10.3608	6.82604	2.09033	3.26553	0.00109259	0.0101939
VSTM2L	191.73	-0.843439	0.255236	-3.30455	0.000951299	0.0091083
VWA5B1	3012.36	1.26678	0.124411	10.1822	2.38063e-24	3.14044e-22
VWA8	82.8323	1.06318	0.378895	2.806	0.00501613	0.0360934
WBP1L	888.247	-0.805397	0.11882	-6.77827	1.21625e-11	5.44905e-10
WDR19	63.2584	1.82898	0.593837	3.07993	0.00207047	0.0173416
WDR33	427.254	0.954133	0.162131	5.88496	3.98159e-09	1.26903e-07
WDR47	46.7193	1.58738	0.576362	2.75413	0.00588485	0.0410988
WDR88	64.6682	-1.1863	0.425303	-2.7893	0.00528227	0.0374955
WFS1	35.2306	-3.09033	0.700467	-4.41182	1.02507e-05	0.000162811
WHRN	1927.94	1.19421	0.120429	9.91629	3.53675e-23	4.42001e-21
WIPF2	709.731	-0.525611	0.169286	-3.10488	0.00190359	0.016201
WNK1	247.848	0.696579	0.229458	3.03576	0.0023993	0.0195107
WNT2B	24144.2	3.03709	0.284821	10.6631	1.51397e-26	2.47926e-24
WNT8B	72.8555	2.5043	0.571626	4.38101	1.18133e-05	0.000183337
XRCC1	246.573	0.660451	0.244821	2.69769	0.00698219	0.0469002
YIPF2	58.7458	-1.80387	0.476142	-3.7885	0.000151558	0.00181754
YJEFN3	79.2831	-1.0425	0.382488	-2.72557	0.00641909	0.0437992
ZBTB32	2490.29	-0.471917	0.136259	-3.46339	0.000533414	0.00554307
ZC3H12D	165.22	-0.783515	0.264256	-2.96499	0.00302696	0.0238392
ZCCHC8	100.329	1.62392	0.373989	4.34217	1.41085e-05	0.00021338
ZDHHC24	1218.37	0.803354	0.125785	6.38671	1.69494e-10	6.59778e-09
ZFAND2A	63.4362	-1.36182	0.446845	-3.04763	0.00230655	0.0188533
ZFP62	144.298	1.5502	0.334068	4.64037	3.47785e-06	6.4283e-05
ZFP92	446.173	-0.913489	0.181903	-5.02183	5.11809e-07	1.12008e-05
ZFPM1	265.979	-0.613615	0.19977	-3.07161	0.00212905	0.0177384
ZMYM3	253.991	-1.22053	0.230081	-5.30479	1.12804e-07	2.70559e-06
ZNF143	907.499	-0.44072	0.117881	-3.73867	0.000184993	0.00215855
ZNF213	278.011	0.585174	0.203268	2.87884	0.00399147	0.0298512
ZNF239	1412.85	0.57842	0.105544	5.48037	4.24446e-08	1.11983e-06
ZNF383	470.326	1.3423	0.199282	6.73571	1.63128e-11	7.17308e-10
ZNF408	43.7519	1.4595	0.546181	2.6722	0.00753561	0.0499813
ZNF488	1448.65	0.54627	0.123407	4.42658	9.57407e-06	0.000154126
ZNF577	382.021	1.01685	0.172899	5.88119	4.07327e-09	1.2896e-07
ZNF593	921.674	0.472939	0.125532	3.76747	0.000164912	0.00195791
ZNF614	580.723	-0.593602	0.156119	-3.80223	0.000143398	0.00173282
ZNF629	1545.61	2.89983	0.510259	5.68305	1.3231e-08	3.83136e-07
ZNF638	379.156	2.16795	0.233717	9.276	1.75968e-20	1.74099e-18
ZNF646	1091.42	2.49899	0.160923	15.5291	2.20342e-54	1.30801e-51
ZNF668	325.994	-1.81768	0.248185	-7.3239	2.40875e-13	1.2853e-11
ZNF688	202.273	0.794735	0.243837	3.25928	0.00111695	0.0103712
ZNF711	8.44483	-6.53942	2.34167	-2.79263	0.00522814	0.037336
ZNF764	1856	0.901665	0.10902	8.27062	1.33264e-16	9.58894e-15
ZNF768	2724.37	0.44784	0.115926	3.86315	0.000111932	0.00138429
ZNRF3	334.331	0.937802	0.211403	4.43609	9.16092e-06	0.000149502
ZSCAN25	1415.62	-0.452657	0.124767	-3.62801	0.000285619	0.00319154
